# Supplementary material for: Tetra-μ-acetato-bis­[(pyridine N-oxide)copper(II)](Cu—Cu)
Source: Acta Crystallogr Sect E Struct Rep Online. 2009 Jul 1;65(Pt 8):m850. doi: 10.1107/S1600536809024222 (PMC2977355; doi:10.1107/S1600536809024222)
Supplement: Supplementary file 1 [file e-65-0m850-sup1.cif]

##############################################################################
###                                                                        ###
###        Electronic paper (Acta Crystallographica Section E)             ###
###                                                                        ###
##############################################################################
#                                                                            #
# This CIF contains the data in a paper accepted for publication in Acta     #
# Crystallographica Section E. It conforms to the requirements of Notes      #
# for Authors for Section E, and has been peer reviewed under the auspices   #
# of the IUCr Commission on Journals.                                        #
#                                                                            #
# Full details of the Crystallographic Information File format               #
# are given in the paper "The Crystallographic Information File (CIF):       #
# a New Standard Archive File for Crystallography" by S. R. Hall, F. H.      #
# Allen and I. D. Brown [Acta Cryst. (1991), A47, 655-685].                  #
#                                                                            #
# The current version of the core CIF dictionary is obtainable from          #
# ftp://ftp.iucr.org/pub/cif_core.dic. The current version number is 2.4.    #
#                                                                            #
# Software is freely available for graphical display of the structure(s) in  #
# this CIF.  For information consult the CIF home page http://www.iucr.org/  #
# cif/home.html                                                              #
#                                                                            #
# This file may be used for bona fide research purposes within the           #
# scientific community so long as proper attribution is given to the journal # 
# article from which it was obtained.                                        #
#                                                                            #
##############################################################################
                                             
data_global
_audit_creation_method     SHELXL-97
_journal_data_validation_number     ?
_journal_date_recd_electronic     2009-05-26
_journal_date_accepted     2009-06-24
_journal_name_full     'Acta Crystallographica, Section E'
_journal_year     2009
_journal_volume     65
_journal_issue      8
_journal_page_first     m850
_journal_page_last     m850
_journal_paper_category     QM
_journal_coeditor_code     YA2100
_publ_contact_author_name     'Prof. Xie, Ya-Bo'
_publ_contact_author_address
;
College of Environmental and Energy Engineering
Beijing University of Technology
Beijing 100124
People's Republic of China
;
_publ_contact_author_email     'xieyabo@bjut.edu.cn'
_publ_contact_author_fax     '86-10-67391983'
_publ_contact_author_phone     '86-10-67392130'
_publ_section_title
;
Tetra-\m-acetato-bis[(pyridine
<i>N</i>-oxide)copper(II)](<i>Cu</i>---<i>Cu</i>)
;
loop_
    _publ_author_name
    _publ_author_address
    'Cui, Yue'
;
College of Environmental and Energy Engineering
Beijing University of Technology
Beijing 100124
People's Republic of China
;
    'Gao, Qian'
;
College of Environmental and Energy Engineering
Beijing University of Technology
Beijing 100124
People's Republic of China
;
    'Zhang, Chao-Yan'
;
College of Environmental and Energy Engineering
Beijing University of Technology
Beijing 100124
People's Republic of China
;
    'Xie, Ya-Bo'
;
College of Environmental and Energy Engineering
Beijing University of Technology
Beijing 100124
People's Republic of China
;
data_I
_chemical_name_systematic
;
Tetra-\m-acetato-bis[(pyridine <i>N</i>-oxide)copper(II)](<i>Cu</i>---<i>Cu</i>)
;
_chemical_name_common     ?
_chemical_formula_moiety     'C18 H22 Cu2 N2 O10'
_chemical_formula_sum     'C18 H22 Cu2 N2 O10'
_chemical_formula_iupac     '[Cu2 (C2 H3 O2)4 (C5 H5 N O)2]'
_chemical_formula_weight     553.46
_chemical_melting_point     ?
_symmetry_cell_setting     Monoclinic
_symmetry_space_group_name_H-M     'P 21/c'
_symmetry_space_group_name_Hall     '-P 2ybc'
loop_
    _symmetry_equiv_pos_as_xyz
    'x, y, z'
    '-x, y+1/2, -z+1/2'
    '-x, -y, -z'
    'x, -y-1/2, z-1/2'
_cell_length_a     9.6737(11)
_cell_length_b     13.5886(16)
_cell_length_c     8.5236(10)
_cell_angle_alpha     90.00
_cell_angle_beta     99.970(2)
_cell_angle_gamma     90.00
_cell_volume     1103.5(2)
_cell_formula_units_Z     2
_cell_measurement_reflns_used     3911
_cell_measurement_theta_min     2.6
_cell_measurement_theta_max     27.9
_cell_measurement_temperature     296(2)
_exptl_crystal_description     block
_exptl_crystal_colour     blue
_exptl_crystal_size_max     0.2
_exptl_crystal_size_mid     0.2
_exptl_crystal_size_min     0.2
_exptl_crystal_density_diffrn     1.666
_exptl_crystal_density_meas     ?
_exptl_crystal_density_method     'not measured'
_exptl_crystal_F_000     564
_exptl_absorpt_coefficient_mu     1.98
_exptl_absorpt_correction_type     'multi-scan'
_exptl_absorpt_process_details     '(SADABS; Bruker, 1998)'
_exptl_absorpt_correction_T_min     0.673
_exptl_absorpt_correction_T_max     0.680
_exptl_special_details
;
;
_diffrn_ambient_temperature     296(2)
_diffrn_radiation_type     MoK\a
_diffrn_radiation_wavelength     0.71073
_diffrn_radiation_source     'fine-focus sealed tube'
_diffrn_radiation_monochromator     graphite
_diffrn_measurement_device_type     'Bruker SMART CCD area-detector'
_diffrn_measurement_method     '\f and \w'
_diffrn_detector_area_resol_mean     ?
_diffrn_reflns_number     5445
_diffrn_reflns_av_R_equivalents     0.015
_diffrn_reflns_av_sigmaI/netI     0.017
_diffrn_reflns_theta_min     2.1
_diffrn_reflns_theta_max     25.0
_diffrn_reflns_theta_full     25.0
_diffrn_measured_fraction_theta_max     0.999
_diffrn_measured_fraction_theta_full     0.999
_diffrn_reflns_limit_h_min     -10
_diffrn_reflns_limit_h_max     11
_diffrn_reflns_limit_k_min     -16
_diffrn_reflns_limit_k_max     9
_diffrn_reflns_limit_l_min     -10
_diffrn_reflns_limit_l_max     9
_diffrn_standards_number     0
_diffrn_standards_interval_count     0
_diffrn_standards_interval_time     ?
_diffrn_standards_decay_%     0
_refine_special_details
;
Refinement of <i>F</i>^2^ against ALL reflections. The weighted <i>R</i>-factor
<i>wR</i> and goodness of fit <i>S</i> are based on <i>F</i>^2^, conventional
<i>R</i>-factors <i>R</i> are based on <i>F</i>, with <i>F</i> set to zero for
negative <i>F</i>^2^. The threshold expression of <i>F</i>^2^ >
\s(<i>F</i>^2^) is used only for calculating <i>R</i>-factors(gt) <i>etc</i>.
and is not relevant to the choice of reflections for refinement.
<i>R</i>-factors based on <i>F</i>^2^ are statistically about twice as large
as those based on <i>F</i>, and <i>R</i>- factors based on ALL data will be
even larger.
;
_reflns_number_total     1936
_reflns_number_gt     1713
_reflns_threshold_expression     I>2\s(I)
_refine_ls_structure_factor_coef     Fsqd
_refine_ls_matrix_type     full
_refine_ls_R_factor_all     0.029
_refine_ls_R_factor_gt     0.025
_refine_ls_wR_factor_gt     0.068
_refine_ls_wR_factor_ref     0.070
_refine_ls_goodness_of_fit_ref     1.07
_refine_ls_restrained_S_all     1.07
_refine_ls_number_reflns     1936
_refine_ls_number_parameters     145
_refine_ls_number_restraints     0
_refine_ls_hydrogen_treatment     constr
_refine_ls_weighting_scheme     calc
_refine_ls_weighting_details
         'calc w=1/[\s^2^(Fo^2^)+(0.0352P)^2^+0.7718P] where P=(Fo^2^+2Fc^2^)/3'
_atom_sites_solution_hydrogens     geom
_atom_sites_solution_primary     direct
_atom_sites_solution_secondary     difmap
_refine_ls_shift/su_max     0.001
_refine_ls_shift/su_mean     0.000
_refine_diff_density_max     0.43
_refine_diff_density_min     -0.33
_refine_ls_extinction_method     none
_refine_ls_extinction_coef     ?
loop_
    _atom_type_symbol
    _atom_type_description
    _atom_type_scat_dispersion_real
    _atom_type_scat_dispersion_imag
    _atom_type_scat_source
    'C' 'C' 0.0033 0.0016
                         'International Tables Vol C Tables 4.2.6.8 and 6.1.1.4'
    'H' 'H' 0.0000 0.0000
                         'International Tables Vol C Tables 4.2.6.8 and 6.1.1.4'
    'N' 'N' 0.0061 0.0033
                         'International Tables Vol C Tables 4.2.6.8 and 6.1.1.4'
    'O' 'O' 0.0106 0.0060
                         'International Tables Vol C Tables 4.2.6.8 and 6.1.1.4'
    'Cu' 'Cu' 0.3201 1.2651
                         'International Tables Vol C Tables 4.2.6.8 and 6.1.1.4'
_computing_data_collection     'SMART (Bruker, 1998)'
_computing_cell_refinement     'SAINT (Bruker, 1998)'
_computing_data_reduction     'SAINT (Bruker, 1998)'
_computing_structure_solution     'SHELXS97 (Sheldrick, 2008)'
_computing_structure_refinement     'SHELXL97 (Sheldrick, 2008)'
_computing_molecular_graphics     'SHELXTL (Sheldrick, 2008)'
_computing_publication_material     'SHELXTL (Sheldrick, 2008)'
loop_
    _atom_site_type_symbol
    _atom_site_label
    _atom_site_fract_x
    _atom_site_fract_y
    _atom_site_fract_z
    _atom_site_U_iso_or_equiv
    _atom_site_adp_type
    _atom_site_calc_flag
    _atom_site_refinement_flags
    _atom_site_occupancy
    _atom_site_disorder_assembly
    _atom_site_disorder_group
    O O3 0.55087(19) -0.15687(13) -0.0542(2) 0.0457(5) Uani d . 1 . .
    O O4 0.69513(18) -0.02840(14) 0.1692(2) 0.0411(4) Uani d . 1 . .
    Cu Cu1 0.38549(3) 0.01927(2) 0.05882(3) 0.02846(12) Uani d . 1 . .
    O O5 0.50246(19) 0.00354(14) 0.2694(2) 0.0424(4) Uani d . 1 . .
    O O2 0.35940(18) -0.12383(13) 0.0480(2) 0.0408(4) Uani d . 1 . .
    N N1 0.11758(19) 0.11134(15) 0.1808(2) 0.0330(4) Uani d . 1 . .
    C C8 0.6302(3) -0.01859(17) 0.2828(3) 0.0335(5) Uani d . 1 . .
    O O1 0.18110(19) 0.03795(15) 0.1215(3) 0.0520(5) Uani d . 1 . .
    C C6 0.4409(3) -0.18155(18) -0.0051(3) 0.0349(5) Uani d . 1 . .
    C C1 0.1856(3) 0.1945(2) 0.2326(3) 0.0409(6) Uani d . 1 . .
    H H1A 0.2801 0.2014 0.2261 0.049 Uiso calc R 1 . .
    C C5 -0.0186(2) 0.1004(2) 0.1894(3) 0.0406(6) Uani d . 1 . .
    H H5A -0.0653 0.0428 0.1529 0.049 Uiso calc R 1 . .
    C C9 0.7115(3) -0.0358(2) 0.4475(3) 0.0506(7) Uani d . 1 . .
    H H9A 0.8070 -0.0518 0.4408 0.076 Uiso calc R 1 . .
    H H9B 0.6700 -0.0892 0.4966 0.076 Uiso calc R 1 . .
    H H9C 0.7096 0.0228 0.5102 0.076 Uiso calc R 1 . .
    C C2 0.1170(3) 0.2692(2) 0.2948(3) 0.0499(7) Uani d . 1 . .
    H H2A 0.1650 0.3265 0.3302 0.060 Uiso calc R 1 . .
    C C4 -0.0892(3) 0.1741(2) 0.2519(4) 0.0509(7) Uani d . 1 . .
    H H4A -0.1835 0.1658 0.2581 0.061 Uiso calc R 1 . .
    C C3 -0.0225(3) 0.2599(2) 0.3054(4) 0.0545(8) Uani d . 1 . .
    H H3A -0.0702 0.3102 0.3474 0.065 Uiso calc R 1 . .
    C C7 0.4047(3) -0.2887(2) -0.0104(4) 0.0530(7) Uani d . 1 . .
    H H7A 0.3190 -0.2983 0.0300 0.080 Uiso calc R 1 . .
    H H7B 0.4789 -0.3249 0.0539 0.080 Uiso calc R 1 . .
    H H7C 0.3930 -0.3117 -0.1184 0.080 Uiso calc R 1 . .
loop_
    _atom_site_aniso_label
    _atom_site_aniso_U_11
    _atom_site_aniso_U_22
    _atom_site_aniso_U_33
    _atom_site_aniso_U_12
    _atom_site_aniso_U_13
    _atom_site_aniso_U_23
    O3 0.0419(10) 0.0288(9) 0.0715(13) -0.0013(8) 0.0238(9) -0.0027(9)
    O4 0.0337(9) 0.0532(12) 0.0363(9) 0.0075(8) 0.0062(7) 0.0057(8)
    Cu1 0.02487(17) 0.02651(18) 0.03512(19) 0.00156(11) 0.00833(12) 0.00071(11)
    O5 0.0362(10) 0.0558(12) 0.0356(9) 0.0061(8) 0.0071(7) -0.0015(8)
    O2 0.0409(10) 0.0286(9) 0.0557(11) -0.0019(7) 0.0158(8) 0.0008(8)
    N1 0.0279(10) 0.0374(11) 0.0350(10) -0.0006(9) 0.0088(8) -0.0034(9)
    C8 0.0374(13) 0.0264(12) 0.0364(13) -0.0007(10) 0.0055(10) 0.0015(10)
    O1 0.0339(10) 0.0484(12) 0.0788(14) -0.0019(8) 0.0237(9) -0.0203(10)
    C6 0.0356(13) 0.0277(12) 0.0402(13) -0.0017(10) 0.0034(10) 0.0044(10)
    C1 0.0319(13) 0.0444(15) 0.0470(15) -0.0119(11) 0.0089(11) -0.0035(12)
    C5 0.0275(12) 0.0444(15) 0.0512(15) -0.0077(11) 0.0106(11) -0.0127(12)
    C9 0.0508(16) 0.0627(19) 0.0368(15) 0.0086(14) 0.0031(12) 0.0055(13)
    C2 0.0540(17) 0.0408(15) 0.0554(18) -0.0122(13) 0.0108(13) -0.0108(13)
    C4 0.0308(14) 0.0589(18) 0.0654(18) -0.0008(12) 0.0146(12) -0.0178(15)
    C3 0.0526(17) 0.0506(18) 0.0626(19) 0.0068(14) 0.0162(14) -0.0180(15)
    C7 0.0568(18) 0.0282(14) 0.077(2) -0.0029(12) 0.0187(15) 0.0036(14)
_geom_special_details
;
All e.s.d.'s (except the e.s.d. in the dihedral angle between two l.s. planes)
are estimated using the full covariance matrix. The cell e.s.d.'s are taken
into account individually in the estimation of e.s.d.'s in distances, angles
and torsion angles; correlations between e.s.d.'s in cell parameters are only
used when they are defined by crystal symmetry. An approximate (isotropic)
treatment of cell e.s.d.'s is used for estimating e.s.d.'s involving l.s.
planes.
;
loop_
    _geom_bond_atom_site_label_1
    _geom_bond_atom_site_label_2
    _geom_bond_site_symmetry_2
    _geom_bond_distance
    _geom_bond_publ_flag
    O3 C6 . 1.254(3) ?
    O4 C8 . 1.250(3) ?
    Cu1 O5 . 1.9605(18) ?
    Cu1 O2 . 1.9610(18) ?
    Cu1 O4 3_655 1.9685(17) ?
    Cu1 O3 3_655 1.9710(18) ?
    Cu1 O1 . 2.1507(18) ?
    Cu1 Cu1 3_655 2.6376(6) ?
    O5 C8 . 1.257(3) ?
    O2 C6 . 1.251(3) ?
    N1 O1 . 1.317(3) ?
    N1 C5 . 1.340(3) ?
    N1 C1 . 1.344(3) ?
    C8 C9 . 1.504(3) ?
    C6 C7 . 1.496(3) ?
    C1 C2 . 1.369(4) ?
    C1 H1A . 0.9300 ?
    C5 C4 . 1.370(4) ?
    C5 H5A . 0.9300 ?
    C9 H9A . 0.9600 ?
    C9 H9B . 0.9600 ?
    C9 H9C . 0.9600 ?
    C2 C3 . 1.373(4) ?
    C2 H2A . 0.9300 ?
    C4 C3 . 1.372(4) ?
    C4 H4A . 0.9300 ?
    C3 H3A . 0.9300 ?
    C7 H7A . 0.9600 ?
    C7 H7B . 0.9600 ?
    C7 H7C . 0.9600 ?
loop_
    _geom_angle_atom_site_label_1
    _geom_angle_atom_site_label_2
    _geom_angle_atom_site_label_3
    _geom_angle_site_symmetry_1
    _geom_angle_site_symmetry_3
    _geom_angle
    _geom_angle_publ_flag
    C6 O3 Cu1 . 3_655 123.11(16) ?
    C8 O4 Cu1 . 3_655 126.30(16) ?
    O5 Cu1 O2 . . 89.09(8) ?
    O5 Cu1 O4 . 3_655 167.89(7) ?
    O2 Cu1 O4 . 3_655 89.45(8) ?
    O5 Cu1 O3 . 3_655 89.38(8) ?
    O2 Cu1 O3 . 3_655 167.91(7) ?
    O4 Cu1 O3 3_655 3_655 89.55(8) ?
    O5 Cu1 O1 . . 101.25(8) ?
    O2 Cu1 O1 . . 90.70(7) ?
    O4 Cu1 O1 3_655 . 90.79(8) ?
    O3 Cu1 O1 3_655 . 101.35(7) ?
    O5 Cu1 Cu1 . 3_655 86.37(6) ?
    O2 Cu1 Cu1 . 3_655 83.97(5) ?
    O4 Cu1 Cu1 3_655 3_655 81.52(5) ?
    O3 Cu1 Cu1 3_655 3_655 83.97(5) ?
    O1 Cu1 Cu1 . 3_655 170.66(6) ?
    C8 O5 Cu1 . . 120.79(16) ?
    C6 O2 Cu1 . . 123.67(16) ?
    O1 N1 C5 . . 117.7(2) ?
    O1 N1 C1 . . 121.9(2) ?
    C5 N1 C1 . . 120.3(2) ?
    O4 C8 O5 . . 124.9(2) ?
    O4 C8 C9 . . 117.0(2) ?
    O5 C8 C9 . . 118.0(2) ?
    N1 O1 Cu1 . . 134.01(15) ?
    O2 C6 O3 . . 125.2(2) ?
    O2 C6 C7 . . 117.5(2) ?
    O3 C6 C7 . . 117.3(2) ?
    N1 C1 C2 . . 120.5(2) ?
    N1 C1 H1A . . 119.7 ?
    C2 C1 H1A . . 119.7 ?
    N1 C5 C4 . . 120.1(2) ?
    N1 C5 H5A . . 120.0 ?
    C4 C5 H5A . . 120.0 ?
    C8 C9 H9A . . 109.5 ?
    C8 C9 H9B . . 109.5 ?
    H9A C9 H9B . . 109.5 ?
    C8 C9 H9C . . 109.5 ?
    H9A C9 H9C . . 109.5 ?
    H9B C9 H9C . . 109.5 ?
    C1 C2 C3 . . 120.3(3) ?
    C1 C2 H2A . . 119.8 ?
    C3 C2 H2A . . 119.8 ?
    C5 C4 C3 . . 120.9(3) ?
    C5 C4 H4A . . 119.6 ?
    C3 C4 H4A . . 119.6 ?
    C4 C3 C2 . . 117.8(3) ?
    C4 C3 H3A . . 121.1 ?
    C2 C3 H3A . . 121.1 ?
    C6 C7 H7A . . 109.5 ?
    C6 C7 H7B . . 109.5 ?
    H7A C7 H7B . . 109.5 ?
    C6 C7 H7C . . 109.5 ?
    H7A C7 H7C . . 109.5 ?
    H7B C7 H7C . . 109.5 ?
loop_
    _geom_torsion_atom_site_label_1
    _geom_torsion_atom_site_label_2
    _geom_torsion_atom_site_label_3
    _geom_torsion_atom_site_label_4
    _geom_torsion_site_symmetry_1
    _geom_torsion_site_symmetry_2
    _geom_torsion_site_symmetry_3
    _geom_torsion_site_symmetry_4
    _geom_torsion
    _geom_torsion_publ_flag
    O2 Cu1 O5 C8 . . . . 82.77(19) ?
    O4 Cu1 O5 C8 3_655 . . . -0.3(5) ?
    O3 Cu1 O5 C8 3_655 . . . -85.24(19) ?
    O1 Cu1 O5 C8 . . . . 173.30(19) ?
    Cu1 Cu1 O5 C8 3_655 . . . -1.25(18) ?
    O5 Cu1 O2 C6 . . . . -88.0(2) ?
    O4 Cu1 O2 C6 3_655 . . . 79.9(2) ?
    O3 Cu1 O2 C6 3_655 . . . -5.3(5) ?
    O1 Cu1 O2 C6 . . . . 170.7(2) ?
    Cu1 Cu1 O2 C6 3_655 . . . -1.59(19) ?
    Cu1 O4 C8 O5 3_655 . . . -3.5(4) ?
    Cu1 O4 C8 C9 3_655 . . . 175.76(18) ?
    Cu1 O5 C8 O4 . . . . 3.1(3) ?
    Cu1 O5 C8 C9 . . . . -176.22(18) ?
    C5 N1 O1 Cu1 . . . . 172.94(19) ?
    C1 N1 O1 Cu1 . . . . -7.5(4) ?
    O5 Cu1 O1 N1 . . . . 76.0(2) ?
    O2 Cu1 O1 N1 . . . . 165.2(2) ?
    O4 Cu1 O1 N1 3_655 . . . -105.3(2) ?
    O3 Cu1 O1 N1 3_655 . . . -15.6(3) ?
    Cu1 O2 C6 O3 . . . . 1.9(4) ?
    Cu1 O2 C6 C7 . . . . -178.14(19) ?
    Cu1 O3 C6 O2 3_655 . . . -0.8(4) ?
    Cu1 O3 C6 C7 3_655 . . . 179.25(19) ?
    O1 N1 C1 C2 . . . . -179.5(2) ?
    C5 N1 C1 C2 . . . . 0.0(4) ?
    O1 N1 C5 C4 . . . . 179.2(3) ?
    C1 N1 C5 C4 . . . . -0.3(4) ?
    N1 C1 C2 C3 . . . . 0.1(4) ?
    N1 C5 C4 C3 . . . . 0.5(5) ?
    C5 C4 C3 C2 . . . . -0.3(5) ?
    C1 C2 C3 C4 . . . . 0.0(5) ?
