# Supplementary material for: Tetra-μ-acetato-bis­[(pyridine N-oxide)copper(II)](Cu—Cu)
Source: Acta Crystallogr Sect E Struct Rep Online. 2009 Jul 1;65(Pt 8):m850. doi: 10.1107/S1600536809024222 (PMC2977355; doi:10.1107/S1600536809024222)
Supplement: Supplementary file 2 [file e-65-0m850-Isup2.hkl]

# 
# h,k,l, Fc-squared, Fo-squared, sigma(Fo-squared) and status flag 
# 
data_I
_shelx_title ' 1 in P2(1)/c' 
_shelx_refln_list_code          4 
_shelx_F_calc_maximum      233.41 
_exptl_crystal_F_000       564.00 
_reflns_d_resolution_high  0.8409 
 
loop_ 
 _symmetry_equiv_pos_as_xyz 
 'x, y, z' 
 '-x, y+1/2, -z+1/2' 
 '-x, -y, -z' 
 'x, -y-1/2, z-1/2' 
 
_cell_length_a     9.6737 
_cell_length_b    13.5886 
_cell_length_c     8.5236 
_cell_angle_alpha  90.000 
_cell_angle_beta   99.970 
_cell_angle_gamma  90.000 
 
_shelx_F_squared_multiplier     1.000 
 
loop_ 
 _refln_index_h 
 _refln_index_k 
 _refln_index_l 
 _refln_F_squared_calc 
 _refln_F_squared_meas 
 _refln_F_squared_sigma 
 _refln_observed_status 
   1   0   0    13053.07    12292.64    174.28 o 
   2   0   0     2637.68     2742.70     39.84 o 
   3   0   0     2093.09     1902.20     21.66 o 
   4   0   0    10536.12    10193.50    104.71 o 
   5   0   0     3270.08     3345.13     37.93 o 
   6   0   0        3.51        5.92      2.47 o 
   7   0   0      136.15      139.31      5.58 o 
   8   0   0     1413.33     1369.35     20.85 o 
   9   0   0     1214.43     1198.93     28.30 o 
  10   0   0      997.90      965.88     25.87 o 
  11   0   0      170.01      136.46     10.80 o 
   1   1   0      750.93      794.99      8.91 o 
   2   1   0     1930.38     2012.20     17.79 o 
   3   1   0      673.13      759.24      7.19 o 
   4   1   0      838.52      896.82      8.77 o 
   5   1   0      364.64      429.75      5.76 o 
   6   1   0      448.28      494.70      6.77 o 
   7   1   0        5.73       10.91      1.86 o 
   8   1   0        1.19        0.00      1.90 o 
   9   1   0       12.79        4.33      3.33 o 
  10   1   0       23.95       19.45      4.15 o 
  11   1   0       36.62       32.65      4.79 o 
   0   2   0    14833.85    14082.52    199.00 o 
   1   2   0    15504.59    15192.74    151.12 o 
   2   2   0     1694.45     1757.44     16.00 o 
   3   2   0     4022.84     4017.09     34.73 o 
   4   2   0     2862.67     2771.88     25.47 o 
   5   2   0     1339.37     1330.60     12.60 o 
   6   2   0       91.19      122.43      3.35 o 
   7   2   0      744.14      824.36     15.15 o 
   8   2   0     1740.57     1754.12     17.74 o 
   9   2   0     2603.75     2520.31     28.90 o 
  10   2   0      666.10      623.52     19.70 o 
  11   2   0        1.94        4.39      3.90 o 
   1   3   0     3877.95     4080.38     34.02 o 
   2   3   0     1832.73     1889.00     22.54 o 
   3   3   0      972.69      884.89      9.74 o 
   4   3   0      169.34      158.43      3.58 o 
   5   3   0       17.19        7.98      1.60 o 
   6   3   0       42.74       32.24      2.08 o 
   7   3   0      219.43      232.91      5.00 o 
   8   3   0      200.33      198.72      5.11 o 
   9   3   0       51.59       36.20      3.21 o 
  10   3   0       55.34       59.88      5.19 o 
  11   3   0      123.08      125.53      8.02 o 
   0   4   0    16587.04    16299.96    299.54 o 
   1   4   0     5920.90     5906.29     67.93 o 
   2   4   0       56.71       57.22      1.92 o 
   3   4   0     1239.56     1230.87     10.94 o 
   4   4   0     1647.66     1594.45     32.61 o 
   5   4   0     1852.67     1904.21     28.63 o 
   6   4   0       18.25       15.14      2.12 o 
   7   4   0      224.06      242.24      6.50 o 
   8   4   0      912.49      862.52     11.08 o 
   9   4   0     2355.52     2288.32     29.78 o 
  10   4   0      719.58      714.67     15.70 o 
   1   5   0     8414.00     8831.81     72.38 o 
   2   5   0     2566.33     2657.95     23.99 o 
   3   5   0      635.76      657.82      8.07 o 
   4   5   0       56.16       84.41      2.98 o 
   5   5   0     1888.80     1912.48     19.98 o 
   6   5   0      926.46      927.45     13.44 o 
   7   5   0      662.34      649.38     10.30 o 
   8   5   0      131.44      118.01      3.67 o 
   9   5   0       22.80       21.13      2.94 o 
  10   5   0      369.70      395.37     11.57 o 
   0   6   0    13048.64    13937.87    158.64 o 
   1   6   0    12852.91    13353.26     94.54 o 
   2   6   0      222.65      216.58      4.19 o 
   3   6   0        6.16        6.45      1.44 o 
   4   6   0     1547.99     1609.64     16.54 o 
   5   6   0      694.43      651.93     11.60 o 
   6   6   0      296.62      276.70      6.29 o 
   7   6   0      443.44      437.41      8.44 o 
   8   6   0      142.50      143.04      4.66 o 
   9   6   0      802.22      764.61      9.78 o 
  10   6   0      147.88      168.43     12.19 o 
   1   7   0     5269.32     5440.61     40.77 o 
   2   7   0     6838.05     7315.84     53.90 o 
   3   7   0      281.78      252.31      5.05 o 
   4   7   0      103.94       81.48      6.79 o 
   5   7   0      636.87      753.75     13.22 o 
   6   7   0     2882.67     2947.65     35.82 o 
   7   7   0       19.72       23.07      2.84 o 
   8   7   0      636.54      634.31     10.86 o 
   9   7   0       22.22       23.86      3.04 o 
  10   7   0      419.46      402.04     17.62 o 
   0   8   0     3145.71     3325.39     37.62 o 
   1   8   0     1083.89     1003.68     11.28 o 
   2   8   0      331.15      349.22      6.37 o 
   3   8   0     1258.78     1353.83     13.26 o 
   4   8   0     1146.03     1163.52     14.30 o 
   5   8   0      191.82      183.42      5.22 o 
   6   8   0       18.76       19.56      2.71 o 
   7   8   0      232.18      239.24     11.37 o 
   8   8   0     1513.73     1512.03     19.19 o 
   9   8   0      262.44      275.47      9.66 o 
   1   9   0     3184.88     3379.52     31.85 o 
   2   9   0     3784.51     4008.20     32.16 o 
   3   9   0     2325.19     2424.41     21.35 o 
   4   9   0      225.83      191.93      5.34 o 
   5   9   0      137.83      141.75      4.93 o 
   6   9   0      356.76      351.33      7.71 o 
   7   9   0      784.48      786.57     17.46 o 
   8   9   0      283.29      284.21      9.82 o 
   9   9   0        1.01        0.00      6.70 o 
   0  10   0      761.92      858.45     56.06 o 
   1  10   0      297.98      298.07      5.53 o 
   2  10   0       94.90       81.15      3.27 o 
   3  10   0       79.38       79.95      3.44 o 
   4  10   0      318.85      312.42      7.09 o 
   5  10   0      177.32      184.91      7.45 o 
   6  10   0        3.79        3.36      2.56 o 
   7  10   0       81.48       81.67      5.92 o 
   8  10   0      321.44      299.35     10.40 o 
   1  11   0     1646.31     1710.29     16.93 o 
   2  11   0      749.87      781.09     10.43 o 
   3  11   0      617.67      624.74     10.52 o 
   4  11   0        0.77        0.20      2.34 o 
   5  11   0      548.63      539.40     10.14 o 
   6  11   0      772.72      784.02     16.62 o 
   7  11   0      743.56      767.90     16.71 o 
   8  11   0      200.37      197.95      9.55 o 
   0  12   0        5.56        1.67      2.93 o 
   1  12   0       21.54       22.28      2.62 o 
   2  12   0      428.57      444.54      7.71 o 
   3  12   0       21.01       28.35      3.77 o 
   4  12   0      100.46      102.07      6.29 o 
   5  12   0        3.49        2.26      2.96 o 
   6  12   0       11.05        0.00      3.92 o 
   7  12   0        1.60        0.00      6.82 o 
   1  13   0     1075.48     1104.17     13.45 o 
   2  13   0     2326.06     2328.88     26.63 o 
   3  13   0      789.09      767.67     12.88 o 
   4  13   0       63.43       53.62      4.35 o 
   5  13   0      474.65      448.85     19.03 o 
   6  13   0      676.38      732.22     33.70 o 
   0  14   0      285.90      282.94      9.71 o 
   1  14   0       58.40       53.82      4.76 o 
   2  14   0       10.83        4.63      3.35 o 
   3  14   0       15.76       11.04      3.30 o 
   4  14   0       14.97       13.07      4.60 o 
   5  14   0        5.04        0.00      4.20 o 
   1  15   0      433.93      425.00      8.73 o 
   2  15   0     1233.34     1191.76     18.68 o 
   3  15   0      714.09      697.58     16.81 o 
   4  15   0       14.45       12.64      4.84 o 
   0  16   0      119.91      131.93      8.09 o 
   1  16   0       35.62       28.40      4.14 o 
 -11   1   1      146.31      141.16      7.74 o 
 -10   1   1       30.23       27.70      4.02 o 
  -9   1   1      721.35      780.68     15.01 o 
  -8   1   1     1257.76     1264.79     13.63 o 
  -7   1   1     1332.70     1344.49     13.57 o 
  -6   1   1      129.78      119.77      3.78 o 
  -5   1   1     2897.55     2687.80     21.84 o 
  -4   1   1    20987.80    20884.14    134.56 o 
  -3   1   1     4354.37     4596.54     33.61 o 
  -2   1   1     1113.98     1141.43     13.31 o 
  -1   1   1     3770.70     3867.32     31.87 o 
   0   1   1    24639.26    22948.43    319.34 o 
   1   1   1     7006.15     7059.72     99.74 o 
   2   1   1      355.55      309.89      5.70 o 
   3   1   1       50.66       52.45      4.35 o 
   4   1   1     1597.73     1498.83     11.78 o 
   5   1   1     7811.42     7820.24     52.02 o 
   6   1   1     1171.32     1114.04     10.20 o 
   7   1   1       20.10       32.28      2.46 o 
   8   1   1      553.31      536.24      8.47 o 
   9   1   1      741.57      759.46     12.50 o 
  10   1   1      470.54      475.26      8.90 o 
  11   1   1        0.90        3.84      5.62 o 
 -11   2   1        6.30        6.47      4.11 o 
 -10   2   1      136.20      134.18      6.96 o 
  -9   2   1       61.68       55.05      4.63 o 
  -8   2   1       17.18       15.33      2.26 o 
  -7   2   1      136.40      126.87      3.70 o 
  -6   2   1        1.51        4.49      1.34 o 
  -5   2   1       15.60       27.53      1.47 o 
  -4   2   1      684.73      832.98      7.90 o 
  -3   2   1     3056.04     3294.75     24.74 o 
  -2   2   1      400.60      401.59      4.96 o 
  -1   2   1      824.81      820.47     17.58 o 
   0   2   1     4306.13     4472.22     32.47 o 
   1   2   1     3237.20     3346.56     35.95 o 
   2   2   1      711.51      833.76      7.49 o 
   3   2   1       28.65       25.11      1.36 o 
   4   2   1     1133.36     1289.26     14.24 o 
   5   2   1       94.60      106.25      3.14 o 
   6   2   1       28.50       35.01      1.89 o 
   7   2   1       58.55       50.76      2.82 o 
   8   2   1       68.71       69.11      3.48 o 
   9   2   1        4.42        2.93      2.44 o 
  10   2   1        4.09        4.75      2.80 o 
 -11   3   1        2.06        0.07      3.54 o 
 -10   3   1      332.74      327.88     10.19 o 
  -9   3   1     1860.88     1844.75     26.59 o 
  -8   3   1     1453.79     1418.61     14.95 o 
  -7   3   1     1678.00     1600.33     15.62 o 
  -6   3   1      102.44      118.91      4.27 o 
  -5   3   1     3364.83     3299.63     25.85 o 
  -4   3   1     7060.38     6903.15     50.44 o 
  -3   3   1     5278.38     5294.80     44.50 o 
  -2   3   1        3.06        0.00      0.99 o 
  -1   3   1     1919.74     1815.28     16.46 o 
   0   3   1     1406.84     1319.98     20.96 o 
   1   3   1      296.04      226.23      2.91 o 
   2   3   1     1017.91     1191.98     10.26 o 
   3   3   1      203.19      164.20      2.91 o 
   4   3   1     2899.27     2650.36     21.47 o 
   5   3   1     3813.41     3627.01     28.84 o 
   6   3   1     1330.00     1388.47     12.76 o 
   7   3   1       11.82       24.51      3.03 o 
   8   3   1      581.37      583.24     10.24 o 
   9   3   1     1354.73     1351.50     15.79 o 
  10   3   1      848.13      839.63     14.60 o 
 -11   4   1      145.01      143.49      7.99 o 
 -10   4   1      126.74      133.83      7.09 o 
  -9   4   1       15.90       10.94      3.46 o 
  -8   4   1       75.20       69.80      3.41 o 
  -7   4   1      318.74      323.99      5.73 o 
  -6   4   1      562.44      588.97      8.82 o 
  -5   4   1     1803.07     1865.14     16.04 o 
  -4   4   1        4.81       19.10      1.87 o 
  -3   4   1      426.91      427.79      6.06 o 
  -2   4   1     1684.38     1450.45     14.33 o 
  -1   4   1       47.98       43.22      1.80 o 
   0   4   1        3.68        9.50      2.27 o 
   1   4   1     1062.71     1155.52     16.42 o 
   2   4   1       57.27      104.33      2.51 o 
   3   4   1      429.31      379.04      4.90 o 
   4   4   1      447.39      441.33      5.75 o 
   5   4   1        4.07        3.38      1.24 o 
   6   4   1      515.64      545.39      7.36 o 
   7   4   1      144.04      136.92      4.32 o 
   8   4   1      511.28      487.27      8.15 o 
   9   4   1       10.44        9.55      3.06 o 
  10   4   1       53.51       62.48      5.06 o 
 -10   5   1       22.47       19.76      4.30 o 
  -9   5   1      459.51      466.35     11.81 o 
  -8   5   1      914.94      919.38     11.40 o 
  -7   5   1        3.90        0.93      1.99 o 
  -6   5   1      278.71      246.81      6.96 o 
  -5   5   1     2011.67     1963.31     19.40 o 
  -4   5   1     4613.25     4487.48     39.39 o 
  -3   5   1      114.65       72.86      3.30 o 
  -2   5   1       95.50       94.51      2.82 o 
  -1   5   1     2292.29     2182.66     20.27 o 
   0   5   1     2407.80     2110.62     19.36 o 
   1   5   1     1503.34     1356.59     13.35 o 
   2   5   1      632.30      624.26      6.43 o 
   3   5   1      187.28      193.08      3.81 o 
   4   5   1      118.56       83.07      2.60 o 
   5   5   1     1237.09     1207.12     12.22 o 
   6   5   1     2273.40     2372.05     21.15 o 
   7   5   1      101.96       97.00      3.56 o 
   8   5   1       12.78       17.51      2.25 o 
   9   5   1      454.31      469.67     10.42 o 
  10   5   1      238.34      260.80     15.98 o 
 -10   6   1      320.71      340.15     16.39 o 
  -9   6   1      337.06      318.02     17.04 o 
  -8   6   1      286.93      294.08     13.13 o 
  -7   6   1       80.49       94.99      8.83 o 
  -6   6   1     2367.29     2351.45     40.17 o 
  -5   6   1     4621.49     4768.65     52.44 o 
  -4   6   1        0.70        5.75      2.40 o 
  -3   6   1     3311.25     3349.79     44.63 o 
  -2   6   1     2922.91     2716.10     25.29 o 
  -1   6   1     5798.54     6172.00     52.31 o 
   0   6   1        5.81        7.89      1.59 o 
   1   6   1     1273.46     1323.34     13.59 o 
   2   6   1     4660.43     4715.24     35.39 o 
   3   6   1      544.17      446.87      5.53 o 
   4   6   1      462.64      513.54      6.86 o 
   5   6   1       16.56       13.06      2.87 o 
   6   6   1     1992.83     2006.99     18.84 o 
   7   6   1     1321.82     1345.93     14.50 o 
   8   6   1      128.76      127.85      4.64 o 
   9   6   1      151.29      151.23      6.42 o 
  10   6   1      154.88      156.91      6.86 o 
 -10   7   1       54.29       59.66      9.17 o 
  -9   7   1      162.33      170.07      7.55 o 
  -8   7   1      329.15      335.83      9.70 o 
  -7   7   1      447.13      458.83     10.82 o 
  -6   7   1      138.44      151.34      6.02 o 
  -5   7   1     1028.38      993.39     31.22 o 
  -4   7   1     2531.98     2443.37     24.20 o 
  -3   7   1     2586.51     2687.11     42.31 o 
  -2   7   1        2.45        2.16      1.48 o 
  -1   7   1     3188.33     3449.99     31.34 o 
   0   7   1     5068.96     4884.04     42.44 o 
   1   7   1     3968.09     3855.28     29.80 o 
   2   7   1      453.50      524.71      7.74 o 
   3   7   1       85.99       83.11      2.58 o 
   4   7   1     1641.48     1671.57     18.01 o 
   5   7   1     1320.63     1301.41     20.66 o 
   6   7   1      291.23      293.04      5.82 o 
   7   7   1       32.64       37.62      2.90 o 
   8   7   1      246.35      250.51      7.94 o 
   9   7   1      350.14      353.07     17.58 o 
  -9   8   1      140.44      138.70      7.37 o 
  -8   8   1       24.82       23.25      4.05 o 
  -7   8   1       26.48       43.69      4.23 o 
  -6   8   1     1652.78     1691.61     58.80 o 
  -5   8   1      824.64      766.10     13.72 o 
  -4   8   1       11.31       31.59      7.42 o 
  -3   8   1     2514.68     2511.32     24.96 o 
  -2   8   1     3597.35     3356.30     31.41 o 
  -1   8   1     2172.14     2070.45     20.85 o 
   0   8   1      237.04      239.58      5.49 o 
   1   8   1      657.18      611.73      7.37 o 
   2   8   1     1038.56      972.25     16.09 o 
   3   8   1      528.22      538.66      6.98 o 
   4   8   1     1064.79     1151.89     14.13 o 
   5   8   1        4.76        5.23      2.24 o 
   6   8   1      308.83      329.83      7.75 o 
   7   8   1      473.47      483.93     11.73 o 
   8   8   1      195.27      207.71      8.22 o 
   9   8   1        8.49        8.62      3.65 o 
  -9   9   1      154.16      139.28      6.24 o 
  -8   9   1      446.57      429.72     24.29 o 
  -7   9   1      491.43      502.04     12.12 o 
  -6   9   1        6.89        7.66      4.30 o 
  -5   9   1       11.27        6.91      3.70 o 
  -4   9   1      406.75      437.69      9.51 o 
  -3   9   1     1484.99     1556.07     21.49 o 
  -2   9   1      102.34       77.28      3.76 o 
  -1   9   1       47.37       44.11      3.38 o 
   0   9   1      339.50      286.11      5.12 o 
   1   9   1       99.89       88.30      3.05 o 
   2   9   1       17.32       13.10      1.82 o 
   3   9   1      297.23      290.89      6.26 o 
   4   9   1      892.72      911.68     12.47 o 
   5   9   1      237.47      240.92      6.11 o 
   6   9   1        4.12        2.93      3.26 o 
   7   9   1        0.05        0.00      3.60 o 
   8   9   1      392.10      383.31     11.36 o 
   9   9   1       70.72       77.93      6.22 o 
  -9  10   1       52.80       66.03      9.46 o 
  -8  10   1       71.25       70.02      6.01 o 
  -7  10   1      605.56      604.96     14.76 o 
  -6  10   1      715.32      722.85     14.55 o 
  -5  10   1      750.98      749.95     14.36 o 
  -4  10   1       77.82       86.91      5.13 o 
  -3  10   1     1897.64     1946.50     27.62 o 
  -2  10   1     1530.25     1435.22     17.93 o 
  -1  10   1     1773.23     1647.01     16.14 o 
   0  10   1        8.82        6.58      2.33 o 
   1  10   1      389.56      356.46      6.82 o 
   2  10   1      969.57      890.81     10.41 o 
   3  10   1      907.31      925.74     12.75 o 
   4  10   1      682.17      707.69     11.00 o 
   5  10   1       15.92       24.57     10.08 o 
   6  10   1      316.55      342.30     10.25 o 
   7  10   1      667.76      723.42     15.65 o 
   8  10   1      433.13      432.75     16.42 o 
  -8  11   1        5.67        8.64      3.21 o 
  -7  11   1        0.49        1.79      2.87 o 
  -6  11   1      173.77      169.47      6.17 o 
  -5  11   1        7.42        7.69      2.96 o 
  -4  11   1       19.56       26.63      3.14 o 
  -3  11   1       20.62       28.18      2.71 o 
  -2  11   1       14.68       14.53      2.42 o 
  -1  11   1       54.66       56.54      3.14 o 
   0  11   1       60.04       53.66      2.95 o 
   1  11   1      188.68      175.18      4.63 o 
   2  11   1       56.36       53.27      3.02 o 
   3  11   1       44.09       42.79      4.99 o 
   4  11   1       12.92        7.35      3.44 o 
   5  11   1      112.84      106.66      8.83 o 
   6  11   1       23.41       22.47      4.73 o 
   7  11   1       63.73       74.53      6.36 o 
   8  11   1        8.45        9.88      4.90 o 
  -7  12   1      561.66      552.03     11.34 o 
  -6  12   1      877.23      895.43     14.49 o 
  -5  12   1      954.80      945.21     14.63 o 
  -4  12   1       78.58       84.48      4.69 o 
  -3  12   1      517.04      528.70     12.08 o 
  -2  12   1     1377.92     1437.14     19.15 o 
  -1  12   1      242.89      258.71      5.93 o 
   0  12   1      588.92      579.66      8.76 o 
   1  12   1      846.86      836.79     17.70 o 
   2  12   1      399.92      398.60      7.34 o 
   3  12   1      326.00      369.28     10.85 o 
   4  12   1      169.46      165.71      8.01 o 
   5  12   1       69.33       61.01      5.82 o 
   6  12   1      549.51      550.24     14.23 o 
   7  12   1      548.70      555.68     14.72 o 
  -6  13   1       12.64       12.73      3.96 o 
  -5  13   1       25.39       19.51      3.63 o 
  -4  13   1      141.97      126.39      5.61 o 
  -3  13   1       12.16        9.26      3.12 o 
  -2  13   1       53.50       47.89      3.55 o 
  -1  13   1       78.22       89.34      4.27 o 
   0  13   1       31.04       28.88      2.97 o 
   1  13   1       32.69       30.21      3.36 o 
   2  13   1      176.18      175.14      8.14 o 
   3  13   1        3.52        2.09      3.96 o 
   4  13   1        0.19        0.12      3.63 o 
   5  13   1      107.37       92.98      6.99 o 
   6  13   1        7.44        4.99      4.39 o 
  -5  14   1      278.33      296.98      8.68 o 
  -4  14   1       11.50        0.81      3.23 o 
  -3  14   1      438.94      463.83     11.76 o 
  -2  14   1     1641.24     1622.80     18.27 o 
  -1  14   1     1234.27     1170.05     16.78 o 
   0  14   1       13.88       14.04      3.06 o 
   1  14   1      119.72      105.49      4.66 o 
   2  14   1      755.57      742.47     33.12 o 
   3  14   1      993.52      977.79     30.53 o 
   4  14   1      114.28      127.18      7.76 o 
   5  14   1        3.27        2.92      4.17 o 
  -4  15   1       69.66       63.40      9.54 o 
  -3  15   1        0.39        0.00      3.69 o 
  -2  15   1        8.36        4.30      3.05 o 
  -1  15   1       59.24       53.81      5.62 o 
   0  15   1      134.67      141.35      5.51 o 
   1  15   1        2.82        4.07      3.44 o 
   2  15   1       54.98       55.29     12.48 o 
   3  15   1        5.46        0.00      4.27 o 
  -1  16   1      358.60      344.35     11.64 o 
   0  16   1       18.75       21.96      4.06 o 
 -11   0   2      418.63      487.86     18.72 o 
 -10   0   2      929.68      878.67     24.43 o 
  -9   0   2      224.37      199.68     10.32 o 
  -8   0   2      510.72      513.30     15.36 o 
  -7   0   2      829.36      858.94     19.63 o 
  -6   0   2       39.76       23.23      2.32 o 
  -5   0   2     2021.44     2181.00     30.26 o 
  -4   0   2    13871.13    14318.03    142.52 o 
  -3   0   2    17202.57    16979.29    170.19 o 
  -2   0   2     4116.34     4383.23     45.11 o 
  -1   0   2     5341.65     5305.01     53.83 o 
   0   0   2      560.58      541.10      5.90 o 
   1   0   2    54479.04    46690.71    618.20 o 
   2   0   2     1884.40     1724.47     16.45 o 
   3   0   2       53.90       59.08      2.23 o 
   4   0   2      428.85      381.26      5.72 o 
   5   0   2     8232.51     8269.36     87.94 o 
   6   0   2     5818.19     5898.63     65.65 o 
   7   0   2      843.83      857.97     16.06 o 
   8   0   2        5.20        4.17      3.74 o 
   9   0   2      749.65      738.69     15.41 o 
  10   0   2      322.28      329.66     16.80 o 
 -11   1   2        0.06        0.00      3.34 o 
 -10   1   2       22.03       20.14      3.80 o 
  -9   1   2       15.81       18.64      8.16 o 
  -8   1   2       12.84       12.21      2.73 o 
  -7   1   2        1.34        0.56      1.92 o 
  -6   1   2      132.77      145.83      3.24 o 
  -5   1   2      231.23      327.79      3.89 o 
  -4   1   2      482.87      440.67      4.47 o 
  -3   1   2      264.77      290.21      4.16 o 
  -2   1   2       41.42       45.60      1.70 o 
  -1   1   2      443.50      462.99      5.60 o 
   0   1   2      329.32      388.97      4.22 o 
   1   1   2     2523.24     2632.03     20.40 o 
   2   1   2      175.35      170.82      2.22 o 
   3   1   2      333.54      387.40      4.34 o 
   4   1   2      170.76      237.07      3.52 o 
   5   1   2      738.64      722.03      7.39 o 
   6   1   2        0.12        0.00      1.70 o 
   7   1   2       37.53       40.33      2.78 o 
   8   1   2        2.24        0.00      1.93 o 
   9   1   2        1.18        0.00      3.04 o 
  10   1   2        0.08        1.68      3.30 o 
 -11   2   2      535.24      541.69     14.16 o 
 -10   2   2       79.26       83.73      5.82 o 
  -9   2   2      404.07      425.94     15.72 o 
  -8   2   2     1358.91     1338.78     20.14 o 
  -7   2   2     2335.75     2426.31     27.16 o 
  -6   2   2      508.69      498.80      5.50 o 
  -5   2   2      101.21      112.17      2.67 o 
  -4   2   2    10799.26    11208.13     91.48 o 
  -3   2   2     7918.21     7526.15     54.04 o 
  -2   2   2     5348.19     5045.86     36.78 o 
  -1   2   2    10570.36    10803.02    182.41 o 
   0   2   2     2230.13     2184.86     19.71 o 
   1   2   2      375.89      291.61      5.44 o 
   2   2   2       97.85       59.29      2.39 o 
   3   2   2      126.82      109.46      2.44 o 
   4   2   2      516.80      545.11      5.81 o 
   5   2   2     5499.10     5545.98     38.26 o 
   6   2   2     3241.60     3122.08     23.53 o 
   7   2   2      847.19      801.53     15.51 o 
   8   2   2       55.92       57.19      3.35 o 
   9   2   2      592.06      597.50     11.64 o 
  10   2   2      895.65      927.64     17.44 o 
 -11   3   2       21.22       35.46      5.31 o 
 -10   3   2      200.14      186.25      7.95 o 
  -9   3   2        4.22        6.60      3.17 o 
  -8   3   2        0.12        4.34      3.05 o 
  -7   3   2      205.73      220.25      8.69 o 
  -6   3   2       98.08       85.18      3.47 o 
  -5   3   2      290.70      247.46      4.64 o 
  -4   3   2      137.08      176.90      3.69 o 
  -3   3   2      622.39      640.40      6.69 o 
  -2   3   2     1364.39     1404.80     13.78 o 
  -1   3   2       37.73       51.34      1.79 o 
   0   3   2     4468.69     4435.02     38.45 o 
   1   3   2     2603.67     2683.45     36.01 o 
   2   3   2        2.00       14.94      4.77 o 
   3   3   2      129.99      118.12      2.51 o 
   4   3   2     1277.56     1299.16     12.07 o 
   5   3   2      467.71      506.13      6.05 o 
   6   3   2       28.62       24.58      1.99 o 
   7   3   2       12.92       12.45      2.13 o 
   8   3   2      520.40      518.95     10.38 o 
   9   3   2       54.49       53.22      4.52 o 
  10   3   2        1.56        0.39      3.69 o 
 -11   4   2      197.40      192.31      8.85 o 
 -10   4   2        4.06        2.48      3.37 o 
  -9   4   2      244.42      227.31      8.14 o 
  -8   4   2     1823.52     1772.22     25.05 o 
  -7   4   2      232.07      243.71     13.97 o 
  -6   4   2      364.06      376.74      8.77 o 
  -5   4   2     1195.02     1279.02     13.86 o 
  -4   4   2     5078.05     5513.08     47.30 o 
  -3   4   2     2815.59     2854.96     47.62 o 
  -2   4   2     2740.02     2700.65     56.46 o 
  -1   4   2      530.55      527.76      6.66 o 
   0   4   2       28.43       30.66      7.05 o 
   1   4   2      274.10      184.52      3.77 o 
   2   4   2      626.57      548.34      7.54 o 
   3   4   2       34.25       48.43      1.88 o 
   4   4   2      657.63      671.18      7.60 o 
   5   4   2     2312.40     2313.18     27.50 o 
   6   4   2     5416.73     5403.04     61.65 o 
   7   4   2      375.53      373.38      6.79 o 
   8   4   2        8.40        7.45      2.91 o 
   9   4   2      420.92      424.97     10.06 o 
  10   4   2      698.76      737.12     26.12 o 
 -10   5   2      251.10      248.23      9.13 o 
  -9   5   2      905.82      892.00     16.94 o 
  -8   5   2        1.43        4.99      2.76 o 
  -7   5   2        6.61        8.56      2.54 o 
  -6   5   2     1144.91     1126.26     17.04 o 
  -5   5   2     2778.54     2946.25     40.13 o 
  -4   5   2      901.31     1011.54     11.86 o 
  -3   5   2       16.76        7.24      1.59 o 
  -2   5   2      296.52      320.17      5.43 o 
  -1   5   2     1663.21     1611.98     15.97 o 
   0   5   2      827.13      751.42      8.74 o 
   1   5   2        1.13        4.41      1.22 o 
   2   5   2     2490.29     2771.15     30.48 o 
   3   5   2      415.48      406.92      5.44 o 
   4   5   2     1231.16     1222.46     11.99 o 
   5   5   2      413.03      408.16      6.10 o 
   6   5   2      492.93      477.71     12.31 o 
   7   5   2      616.78      619.36      9.24 o 
   8   5   2      481.67      497.02     10.42 o 
   9   5   2      169.98      164.81      6.71 o 
  10   5   2        2.31        3.38      3.64 o 
 -10   6   2      178.02      164.09      7.93 o 
  -9   6   2        6.47        3.71      3.57 o 
  -8   6   2      478.64      468.13     11.25 o 
  -7   6   2       14.37       22.28      3.47 o 
  -6   6   2       31.94       46.00      3.67 o 
  -5   6   2     1019.55     1033.56     12.57 o 
  -4   6   2     2634.80     2692.64     26.05 o 
  -3   6   2     4288.43     4525.43     40.37 o 
  -2   6   2      322.37      289.38      5.39 o 
  -1   6   2       29.06       38.61      3.06 o 
   0   6   2     1823.44     1896.19     18.51 o 
   1   6   2     2158.30     2131.03     20.18 o 
   2   6   2     3347.36     3422.33     30.66 o 
   3   6   2       77.87       80.19      4.29 o 
   4   6   2      124.36      136.05      3.52 o 
   5   6   2     1812.08     1868.61     20.14 o 
   6   6   2     1461.64     1448.59     18.00 o 
   7   6   2      871.97      853.22     13.12 o 
   8   6   2       45.60       45.79      4.14 o 
   9   6   2       67.17       68.09      5.21 o 
 -10   7   2      344.81      340.01     11.27 o 
  -9   7   2      593.01      581.69     17.78 o 
  -8   7   2      114.64      106.23      5.98 o 
  -7   7   2      566.03      537.48     11.83 o 
  -6   7   2      314.83      299.86      8.35 o 
  -5   7   2     3791.50     3905.00     36.33 o 
  -4   7   2      965.41     1064.91     13.19 o 
  -3   7   2     1016.94     1119.11     13.48 o 
  -2   7   2      580.63      622.11      8.80 o 
  -1   7   2     3998.43     3973.18     35.82 o 
   0   7   2     2614.73     2578.06     30.54 o 
   1   7   2       18.01       24.55      3.05 o 
   2   7   2      433.97      431.16      6.75 o 
   3   7   2     1874.69     2020.31     20.37 o 
   4   7   2      890.25      819.46      9.63 o 
   5   7   2      336.67      300.84      7.06 o 
   6   7   2       19.33       22.83      3.11 o 
   7   7   2     1644.65     1626.20     32.10 o 
   8   7   2      126.84      125.88      4.98 o 
   9   7   2      191.27      201.96      7.65 o 
  -9   8   2       23.69       15.38      4.05 o 
  -8   8   2       80.75       95.73      6.12 o 
  -7   8   2     1155.10     1167.78     19.37 o 
  -6   8   2      115.25      125.82     11.45 o 
  -5   8   2      147.60      163.13      6.19 o 
  -4   8   2     1086.72     1069.27     13.71 o 
  -3   8   2     2843.40     2799.35     27.66 o 
  -2   8   2     2579.94     2673.04     26.28 o 
  -1   8   2      123.64      126.02      4.05 o 
   0   8   2       57.58       55.71      2.85 o 
   1   8   2      674.58      714.57      9.59 o 
   2   8   2      117.33       87.06      3.75 o 
   3   8   2       21.34       24.39      3.97 o 
   4   8   2      819.16      846.95     19.06 o 
   5   8   2     1105.48     1110.91     33.72 o 
   6   8   2      486.57      479.14      9.66 o 
   7   8   2       10.61       11.32      3.08 o 
   8   8   2       14.14       19.84      3.62 o 
   9   8   2      269.51      262.91      8.76 o 
  -9   9   2      282.23      262.04     11.23 o 
  -8   9   2        4.26        3.35      3.44 o 
  -7   9   2       33.36       30.60      5.52 o 
  -6   9   2      913.69      904.17     16.17 o 
  -5   9   2      677.55      685.77     13.32 o 
  -4   9   2        7.31       16.19      2.64 o 
  -3   9   2      749.66      748.41     11.84 o 
  -2   9   2     1173.61     1251.75     15.13 o 
  -1   9   2     2591.66     2648.54     26.41 o 
   0   9   2      871.07      867.67     11.52 o 
   1   9   2       18.95       15.08      2.68 o 
   2   9   2      829.47      866.05     10.57 o 
   3   9   2      862.53      896.51     15.96 o 
   4   9   2     2483.61     2437.81     40.61 o 
   5   9   2      709.13      717.63     28.80 o 
   6   9   2       27.01       23.55      4.29 o 
   7   9   2      397.08      404.16     11.21 o 
   8   9   2      530.00      547.42     13.60 o 
  -9  10   2        9.69       15.65      8.95 o 
  -8  10   2       18.18       20.57      5.62 o 
  -7  10   2      265.84      249.22     19.18 o 
  -6  10   2       41.45       38.85      4.34 o 
  -5  10   2        0.39        2.07      2.97 o 
  -4  10   2      205.14      198.39     10.28 o 
  -3  10   2      710.27      697.52     16.82 o 
  -2  10   2      145.40      150.25      5.15 o 
  -1  10   2        1.14        0.00      1.97 o 
   0  10   2       11.51        6.32      3.45 o 
   1  10   2      142.45      152.37      5.00 o 
   2  10   2       39.76       40.28      3.78 o 
   3  10   2       84.99       81.85      5.36 o 
   4  10   2      388.15      389.45     10.90 o 
   5  10   2      536.55      517.16     12.75 o 
   6  10   2      206.17      194.43     11.95 o 
   7  10   2      143.32      145.02      9.02 o 
   8  10   2       22.71       23.74      4.93 o 
  -8  11   2       48.49       49.36      7.13 o 
  -7  11   2      205.35      173.27      8.01 o 
  -6  11   2      703.28      698.25     14.78 o 
  -5  11   2     1056.59     1051.10     18.36 o 
  -4  11   2      578.98      609.63     13.28 o 
  -3  11   2        1.07        0.61      2.56 o 
  -2  11   2      676.16      680.19     10.99 o 
  -1  11   2       90.37       98.85      4.46 o 
   0  11   2     1137.35     1149.15     15.06 o 
   1  11   2       21.50       18.58      2.42 o 
   2  11   2      242.35      290.83      9.08 o 
   3  11   2      416.82      461.79     11.83 o 
   4  11   2      823.17      814.50     16.61 o 
   5  11   2      295.19      277.95      9.86 o 
   6  11   2       94.32      102.76      6.89 o 
   7  11   2      419.36      439.67     12.82 o 
  -7  12   2       17.80       17.54      4.33 o 
  -6  12   2       12.00       14.06      6.70 o 
  -5  12   2       69.72       64.30     10.10 o 
  -4  12   2        1.24        3.39      3.53 o 
  -3  12   2        1.76        3.80      2.81 o 
  -2  12   2      112.85      101.47      6.19 o 
  -1  12   2       17.24       15.75      2.56 o 
   0  12   2       60.71       59.32      3.39 o 
   1  12   2       22.29       19.40      3.18 o 
   2  12   2       23.37       24.01      7.54 o 
   3  12   2       77.79       91.27      6.26 o 
   4  12   2       10.97        2.76      5.83 o 
   5  12   2       13.13        4.23      3.86 o 
   6  12   2        8.71        6.31      4.07 o 
  -6  13   2      724.05      741.41     33.46 o 
  -5  13   2      696.26      727.67     15.70 o 
  -4  13   2      355.79      386.95     16.51 o 
  -3  13   2      121.22      130.00      5.80 o 
  -2  13   2      777.85      770.69     11.18 o 
  -1  13   2     1283.13     1313.31     15.41 o 
   0  13   2      639.23      670.00     11.72 o 
   1  13   2        0.98        0.00      2.62 o 
   2  13   2      291.46      290.82     10.25 o 
   3  13   2     1204.68     1170.40     21.85 o 
   4  13   2      551.29      574.24     14.98 o 
   5  13   2      139.32      133.31     12.89 o 
  -5  14   2       19.50       20.90      4.68 o 
  -4  14   2        0.25        0.00      2.97 o 
  -3  14   2        0.17        3.21      2.65 o 
  -2  14   2       10.30        9.32      3.00 o 
  -1  14   2       14.99       11.52      3.30 o 
   0  14   2        2.10        0.23      3.01 o 
   1  14   2      180.78      173.14      8.65 o 
   2  14   2        2.38        0.00      5.14 o 
   3  14   2       28.01       23.84      5.31 o 
   4  14   2       30.51       36.86      5.67 o 
  -3  15   2        9.35        5.81      3.43 o 
  -2  15   2      533.31      518.25     11.30 o 
  -1  15   2      883.86      864.61     14.74 o 
   0  15   2      320.36      324.31     10.88 o 
   1  15   2       27.16       18.97      4.77 o 
   2  15   2      164.52      185.18      9.70 o 
   3  15   2      659.41      658.88     17.13 o 
 -11   1   3      658.03      680.13     15.81 o 
 -10   1   3     1016.96      960.34     18.09 o 
  -9   1   3       33.90       33.55      3.87 o 
  -8   1   3     1591.78     1542.75     48.89 o 
  -7   1   3     4260.58     4080.05     37.41 o 
  -6   1   3     2023.84     2019.63     18.46 o 
  -5   1   3        7.84        2.40      1.07 o 
  -4   1   3     4601.35     4804.11     36.04 o 
  -3   1   3     9982.13    10357.49     73.83 o 
  -2   1   3     2612.10     2497.31     19.53 o 
  -1   1   3       10.61       14.07      1.06 o 
   0   1   3       11.48       21.61      1.05 o 
   1   1   3    19527.69    18881.75    121.93 o 
   2   1   3    13342.08    13585.23     88.20 o 
   3   1   3     4527.75     4709.03     47.29 o 
   4   1   3       63.89       69.54      2.23 o 
   5   1   3     3703.10     3674.96     26.83 o 
   6   1   3     3989.03     3996.48     33.30 o 
   7   1   3      139.07      152.80      7.55 o 
   8   1   3       80.15       78.44      5.79 o 
   9   1   3      483.85      482.27     14.16 o 
  10   1   3      302.90      324.63     12.30 o 
 -11   2   3       19.49       22.48      4.92 o 
 -10   2   3        0.47        6.17      3.65 o 
  -9   2   3      105.72      110.54      5.87 o 
  -8   2   3       83.94       76.07      4.87 o 
  -7   2   3       65.34       56.85      3.05 o 
  -6   2   3      576.83      598.48      8.48 o 
  -5   2   3        8.81        3.37      1.13 o 
  -4   2   3       27.07       24.38      1.50 o 
  -3   2   3      297.78      367.88      4.79 o 
  -2   2   3     1135.95     1178.70     10.50 o 
  -1   2   3       16.20        3.63      0.78 o 
   0   2   3       25.99       38.22      1.60 o 
   1   2   3     3418.91     3472.04     27.07 o 
   2   2   3        0.11        0.00      1.13 o 
   3   2   3        9.42       11.98      2.09 o 
   4   2   3       52.95       68.49      2.22 o 
   5   2   3      646.69      685.90      7.48 o 
   6   2   3       68.60       70.09      4.09 o 
   7   2   3        5.62        5.58      2.71 o 
   8   2   3       89.94       96.31      5.08 o 
   9   2   3        3.15        0.22      4.34 o 
  10   2   3        5.80        0.00      4.56 o 
 -11   3   3      386.79      414.78     12.44 o 
 -10   3   3      111.11      122.83      6.82 o 
  -9   3   3      180.07      195.50      7.46 o 
  -8   3   3     3896.27     3881.41     72.43 o 
  -7   3   3     2481.53     2440.68     24.45 o 
  -6   3   3     2465.05     2406.34     23.62 o 
  -5   3   3      142.88      189.25      4.26 o 
  -4   3   3     4570.45     4705.20     40.95 o 
  -3   3   3     1676.83     1638.37     14.23 o 
  -2   3   3      919.08      874.55      8.53 o 
  -1   3   3     1752.98     1817.74     18.70 o 
   0   3   3      269.37      218.45      4.52 o 
   1   3   3     2031.71     1892.07     16.09 o 
   2   3   3     5514.50     5523.22     41.76 o 
   3   3   3      576.38      590.72      6.86 o 
   4   3   3       40.07       35.25      3.12 o 
   5   3   3     3046.01     3017.82     39.07 o 
   6   3   3     2858.20     2965.18     40.03 o 
   7   3   3      144.04      175.16     12.58 o 
   8   3   3       95.27      100.43      5.30 o 
   9   3   3      325.06      344.39      9.31 o 
  10   3   3      621.04      593.32     16.41 o 
 -11   4   3        8.71        7.29      4.11 o 
 -10   4   3      284.26      254.64      9.39 o 
  -9   4   3      908.01      897.03     16.77 o 
  -8   4   3       56.04       54.46      6.14 o 
  -7   4   3       46.11       56.79      4.07 o 
  -6   4   3      549.12      513.62      7.93 o 
  -5   4   3     1370.17     1336.46     14.72 o 
  -4   4   3     1226.19     1155.11     17.17 o 
  -3   4   3      216.08      271.38      4.95 o 
  -2   4   3       43.27       69.88      3.19 o 
  -1   4   3        8.43       17.38      1.44 o 
   0   4   3     1590.41     1756.48     15.30 o 
   1   4   3      232.62      274.05      5.16 o 
   2   4   3      380.47      435.24      7.02 o 
   3   4   3      517.52      490.30      7.94 o 
   4   4   3     2086.23     2082.21     22.03 o 
   5   4   3      841.37      811.02     11.58 o 
   6   4   3       64.60       76.64      3.51 o 
   7   4   3      506.95      507.53     10.17 o 
   8   4   3       61.53       60.91      4.56 o 
   9   4   3       97.33       92.64      5.54 o 
 -10   5   3      214.58      220.41     13.37 o 
  -9   5   3        0.48        5.00      3.38 o 
  -8   5   3      990.89      969.28     32.59 o 
  -7   5   3     2098.12     2057.32     45.72 o 
  -6   5   3      367.64      322.88      6.29 o 
  -5   5   3        2.13        4.86      1.75 o 
  -4   5   3      843.14      723.40     15.02 o 
  -3   5   3     3656.05     3631.22     33.06 o 
  -2   5   3      147.67      113.53      3.24 o 
  -1   5   3      343.89      373.11     11.68 o 
   0   5   3      571.45      498.59      9.18 o 
   1   5   3     2501.18     2500.17     24.50 o 
   2   5   3     5416.02     5633.71     50.39 o 
   3   5   3     2437.11     2492.75     25.40 o 
   4   5   3       34.38       47.71      3.79 o 
   5   5   3      935.41      919.52     12.89 o 
   6   5   3      847.81      845.07     11.07 o 
   7   5   3      891.45      903.62     14.15 o 
   8   5   3      108.13      114.27      8.87 o 
   9   5   3       37.91       42.13      4.46 o 
 -10   6   3      161.53      150.75      7.67 o 
  -9   6   3      707.21      735.07     15.63 o 
  -8   6   3      710.42      670.80     13.80 o 
  -7   6   3      319.79      325.93      8.87 o 
  -6   6   3      722.81      785.25     10.94 o 
  -5   6   3     3016.05     3141.48     30.09 o 
  -4   6   3     2567.64     2668.33     45.99 o 
  -3   6   3       47.41       54.18      2.86 o 
  -2   6   3     1066.60      948.19     11.43 o 
  -1   6   3      963.05      918.81     10.86 o 
   0   6   3     2744.40     2889.11     26.60 o 
   1   6   3      398.45      417.04      8.57 o 
   2   6   3      278.15      257.92      5.73 o 
   3   6   3     3298.67     3274.65     32.22 o 
   4   6   3     2105.61     2100.67     23.07 o 
   5   6   3      281.99      285.03      6.89 o 
   6   6   3      197.31      199.32      6.09 o 
   7   6   3     1200.88     1170.63     14.34 o 
   8   6   3      440.11      425.42     10.17 o 
   9   6   3       22.54       21.67      4.11 o 
 -10   7   3      131.34      133.70      7.69 o 
  -9   7   3        2.98        3.49      3.36 o 
  -8   7   3      399.62      380.80     10.49 o 
  -7   7   3      539.57      572.90     12.45 o 
  -6   7   3      576.62      572.30     11.74 o 
  -5   7   3       63.69       69.48      3.58 o 
  -4   7   3     1284.65     1303.55     15.49 o 
  -3   7   3     2321.72     2349.86     23.79 o 
  -2   7   3     1238.32     1262.93     14.51 o 
  -1   7   3      149.06      132.20      3.94 o 
   0   7   3     2105.20     2081.32     20.64 o 
   1   7   3     3495.60     3432.58     39.91 o 
   2   7   3     3713.32     3669.78     42.70 o 
   3   7   3      454.80      503.14      9.01 o 
   4   7   3       69.98       70.04      3.94 o 
   5   7   3      830.24      803.77     12.51 o 
   6   7   3      640.19      642.20     11.19 o 
   7   7   3       44.91       49.11      4.79 o 
   8   7   3       36.48       40.55      4.47 o 
   9   7   3      124.44      118.81      6.42 o 
  -9   8   3      829.10      846.83     17.62 o 
  -8   8   3      435.12      421.14     22.94 o 
  -7   8   3      253.06      251.10      8.43 o 
  -6   8   3      246.85      261.16      8.16 o 
  -5   8   3     3166.91     3200.65     31.69 o 
  -4   8   3      922.22      902.70     13.22 o 
  -3   8   3      125.30      135.32      6.87 o 
  -2   8   3      434.56      381.65      7.15 o 
  -1   8   3     2099.23     2003.85     20.76 o 
   0   8   3     2911.26     2961.31     40.75 o 
   1   8   3     1382.88     1418.49     20.44 o 
   2   8   3        7.71        4.02      2.78 o 
   3   8   3     1449.66     1432.53     21.47 o 
   4   8   3     1760.78     1813.81     21.67 o 
   5   8   3      749.19      765.47     12.60 o 
   6   8   3       13.25        5.58      2.70 o 
   7   8   3      598.83      635.48     11.90 o 
   8   8   3      114.80      119.24      5.24 o 
  -9   9   3       43.71       46.92      5.23 o 
  -8   9   3      116.95      111.13      6.82 o 
  -7   9   3     1139.52     1141.73     21.84 o 
  -6   9   3      748.32      737.88     17.93 o 
  -5   9   3       93.50       90.48      4.51 o 
  -4   9   3        7.96        2.94      2.46 o 
  -3   9   3      537.56      565.77     16.41 o 
  -2   9   3     1960.11     1986.29     25.66 o 
  -1   9   3        0.35        1.00      2.07 o 
   0   9   3       27.38       31.92      2.89 o 
   1   9   3      952.37      932.91     15.88 o 
   2   9   3      327.14      334.90      9.11 o 
   3   9   3        9.95       14.94      7.01 o 
   4   9   3       67.81       89.34      5.76 o 
   5   9   3      343.47      341.85     22.06 o 
   6   9   3      127.44      124.76      6.80 o 
   7   9   3        0.68        0.00      3.21 o 
   8   9   3        1.42        4.99      3.55 o 
  -8  10   3      105.45      128.05      7.15 o 
  -7  10   3       11.69       16.95      5.62 o 
  -6  10   3     1117.67     1125.31     28.63 o 
  -5  10   3      871.07      878.42     16.00 o 
  -4  10   3      544.31      533.74      9.80 o 
  -3  10   3       12.91       11.06      2.70 o 
  -2  10   3      925.41      930.09     17.45 o 
  -1  10   3      243.86      225.49      6.60 o 
   0  10   3     1735.97     1722.98     24.82 o 
   1  10   3      196.96      218.95      7.56 o 
   2  10   3      355.36      357.00      9.88 o 
   3  10   3     1143.86     1176.47     21.82 o 
   4  10   3     1931.99     1964.74     29.06 o 
   5  10   3      769.28      740.32     15.70 o 
   6  10   3       52.89       50.08      5.30 o 
   7  10   3      327.23      315.61     10.79 o 
  -8  11   3        5.58        3.20      3.92 o 
  -7  11   3       26.49       26.74      4.27 o 
  -6  11   3        3.06        0.87      3.34 o 
  -5  11   3       15.94        7.22      3.65 o 
  -4  11   3       11.89        6.94      3.04 o 
  -3  11   3       13.51       16.56      2.97 o 
  -2  11   3       63.49       57.47      3.87 o 
  -1  11   3       80.72       93.06      5.60 o 
   0  11   3      253.72      242.37      8.43 o 
   1  11   3       89.35       91.48      5.67 o 
   2  11   3      136.62      142.95      6.96 o 
   3  11   3       60.05       69.16      5.80 o 
   4  11   3      114.35      101.71     11.42 o 
   5  11   3        1.92        6.41      4.14 o 
   6  11   3       39.74       31.68      5.28 o 
   7  11   3       50.77       45.28      5.73 o 
  -7  12   3       20.74       19.11      5.88 o 
  -6  12   3      847.98      830.53     16.84 o 
  -5  12   3     1279.74     1316.76     21.81 o 
  -4  12   3     1071.38     1073.79     15.76 o 
  -3  12   3      123.57      118.89      5.38 o 
  -2  12   3      166.29      180.86      6.15 o 
  -1  12   3     1074.79     1067.43     19.02 o 
   0  12   3      453.10      465.65     15.72 o 
   1  12   3      634.26      642.48     27.94 o 
   2  12   3      141.13      144.55      7.35 o 
   3  12   3      990.93      981.70     36.36 o 
   4  12   3      680.18      691.54     16.14 o 
   5  12   3      213.92      205.66     10.63 o 
   6  12   3       63.82       58.66      7.73 o 
  -6  13   3       32.41       25.05      5.16 o 
  -5  13   3        0.36        0.00      4.00 o 
  -4  13   3        3.39        0.00      3.62 o 
  -3  13   3        7.51        6.26      3.20 o 
  -2  13   3        1.12        4.74      5.06 o 
  -1  13   3       14.37       10.21      7.56 o 
   0  13   3       49.41       48.76      5.50 o 
   1  13   3        1.10        0.00      3.75 o 
   2  13   3       20.12       17.87      4.67 o 
   3  13   3       16.63       14.42      4.83 o 
   4  13   3       12.64       11.77      4.71 o 
   5  13   3       35.39       32.43      5.45 o 
  -5  14   3      733.26      747.20     16.61 o 
  -4  14   3      504.29      525.01     18.91 o 
  -3  14   3        1.92        0.29      4.18 o 
  -2  14   3      401.33      396.48     22.80 o 
  -1  14   3     1138.68     1104.84     16.89 o 
   0  14   3     1262.14     1232.53     18.06 o 
   1  14   3      157.76      164.87      8.60 o 
   2  14   3      172.34      155.27      8.54 o 
   3  14   3      688.87      681.34     21.26 o 
  -3  15   3       21.27       21.80      4.34 o 
  -2  15   3        1.57        2.93      3.35 o 
  -1  15   3        2.43        4.05      3.91 o 
   0  15   3       28.20       21.92      5.65 o 
   1  15   3      151.88      145.89      8.51 o 
 -11   0   4      805.84      800.33     24.67 o 
 -10   0   4      434.89      404.87     15.79 o 
  -9   0   4       16.21       22.51      5.04 o 
  -8   0   4     1135.48     1116.35     17.52 o 
  -7   0   4     1709.71     1724.44     29.04 o 
  -6   0   4      781.14      751.87     12.52 o 
  -5   0   4      508.01      420.79      8.40 o 
  -4   0   4      220.11      235.99      5.81 o 
  -3   0   4     2855.55     2547.81     29.28 o 
  -2   0   4     5512.71     5227.80     55.05 o 
  -1   0   4     1523.87     1550.06     30.35 o 
   0   0   4     3872.29     3974.51     71.31 o 
   1   0   4    12272.67    12213.23    101.98 o 
   2   0   4    14924.00    14867.53    123.75 o 
   3   0   4     2283.93     2274.59     22.44 o 
   4   0   4       13.44       20.11      2.56 o 
   5   0   4      327.81      341.03     14.26 o 
   6   0   4     1030.43     1077.24     28.75 o 
   7   0   4      256.13      274.70     14.40 o 
   8   0   4      105.58      133.92     11.52 o 
   9   0   4       26.00       19.97      7.49 o 
 -11   1   4        9.19       12.26      4.07 o 
 -10   1   4        4.89        4.36      4.75 o 
  -9   1   4       20.53       26.37      3.94 o 
  -8   1   4       31.95       29.83      2.91 o 
  -7   1   4       33.47       31.57      2.33 o 
  -6   1   4      140.52      127.08      3.44 o 
  -5   1   4      101.63       86.82      2.73 o 
  -4   1   4       23.94       41.69      1.93 o 
  -3   1   4      259.93      283.82      5.15 o 
  -2   1   4       21.92       17.42      1.08 o 
  -1   1   4       10.17       16.94      1.04 o 
   0   1   4      339.74      411.23      4.17 o 
   1   1   4      283.50      332.50      4.47 o 
   2   1   4      481.14      526.78      8.15 o 
   3   1   4      258.54      257.55      4.96 o 
   4   1   4        2.74        3.35      1.59 o 
   5   1   4       10.23       11.82      2.55 o 
   6   1   4       14.28        7.95      4.32 o 
   7   1   4       53.23       56.07      5.70 o 
   8   1   4        0.13        0.43      4.17 o 
   9   1   4        0.60        6.24      4.75 o 
 -11   2   4      458.98      472.27     27.29 o 
 -10   2   4      511.89      511.87     12.76 o 
  -9   2   4       58.37       50.29      4.45 o 
  -8   2   4     3209.00     3167.84     31.33 o 
  -7   2   4     1907.68     1894.30     20.34 o 
  -6   2   4     2946.87     2887.94     28.53 o 
  -5   2   4      852.21      787.04      8.87 o 
  -4   2   4      139.55      170.29      4.51 o 
  -3   2   4     2333.38     2051.38     17.41 o 
  -2   2   4     3646.32     3513.53     34.59 o 
  -1   2   4     1333.45     1330.64     10.60 o 
   0   2   4      382.22      388.87      5.37 o 
   1   2   4     6885.45     7035.45     62.08 o 
   2   2   4     7255.39     7217.11     53.66 o 
   3   2   4      507.21      449.67      5.73 o 
   4   2   4       38.88       45.19      2.71 o 
   5   2   4       50.89       58.13      3.12 o 
   6   2   4      911.16      906.34     13.63 o 
   7   2   4      131.64      138.10      7.60 o 
   8   2   4       52.92       60.79      6.38 o 
   9   2   4       23.79       20.24      5.70 o 
 -10   3   4       27.62       33.53      6.84 o 
  -9   3   4      526.81      505.56     27.67 o 
  -8   3   4       84.04       81.42      5.01 o 
  -7   3   4       24.48       26.68      2.85 o 
  -6   3   4      148.43      149.59      4.32 o 
  -5   3   4        1.85        5.35      1.43 o 
  -4   3   4       83.28       66.96      2.46 o 
  -3   3   4       65.45       77.86      2.48 o 
  -2   3   4       20.42       28.61      1.62 o 
  -1   3   4     1140.11     1124.67     10.60 o 
   0   3   4        5.70       10.95      1.46 o 
   1   3   4     2685.69     2703.20     26.72 o 
   2   3   4     1219.54     1236.20     12.19 o 
   3   3   4      161.96      153.16      5.42 o 
   4   3   4       22.83       19.62      2.35 o 
   5   3   4      212.89      227.79      5.42 o 
   6   3   4       35.20       39.71      3.54 o 
   7   3   4       70.37       67.92      4.56 o 
   8   3   4        9.99        4.68      4.39 o 
   9   3   4      171.36      168.70      9.53 o 
 -10   4   4      138.67      138.69     11.40 o 
  -9   4   4      209.03      186.08      7.74 o 
  -8   4   4     1152.12     1146.25     21.72 o 
  -7   4   4     2982.79     2898.60     28.70 o 
  -6   4   4      195.91      186.91      6.39 o 
  -5   4   4      997.99      961.54     11.97 o 
  -4   4   4        3.36        6.25      1.68 o 
  -3   4   4      824.81      810.90      8.92 o 
  -2   4   4      191.15      116.97      2.88 o 
  -1   4   4      825.99      767.02      7.19 o 
   0   4   4      200.34      221.43      4.18 o 
   1   4   4     3473.44     3450.37     28.07 o 
   2   4   4     2013.84     1959.57     20.68 o 
   3   4   4     1081.46     1090.82     13.43 o 
   4   4   4        5.24        4.54      2.76 o 
   5   4   4      367.80      371.24      6.88 o 
   6   4   4       86.18       93.32      3.94 o 
   7   4   4      893.25      869.75     18.78 o 
   8   4   4        2.99        4.95      3.24 o 
   9   4   4        1.43        0.67      5.00 o 
 -10   5   4      271.94      254.65     22.03 o 
  -9   5   4      607.93      600.52     13.90 o 
  -8   5   4      815.86      801.59     15.24 o 
  -7   5   4       83.32       91.73      4.00 o 
  -6   5   4        0.98        4.63      1.92 o 
  -5   5   4      323.36      330.28      6.42 o 
  -4   5   4     2128.56     2272.60     28.01 o 
  -3   5   4      504.22      523.48      7.86 o 
  -2   5   4       26.83       32.51      2.12 o 
  -1   5   4      142.54      105.70      3.09 o 
   0   5   4     3760.83     3636.40     34.42 o 
   1   5   4      217.13      193.93      5.05 o 
   2   5   4      192.92      187.85      5.24 o 
   3   5   4     1834.96     1883.72     21.07 o 
   4   5   4      491.91      472.78      8.81 o 
   5   5   4      166.85      154.96      5.43 o 
   6   5   4        8.75        9.55      2.47 o 
   7   5   4       92.62       94.84      6.72 o 
   8   5   4      122.68      117.40      6.02 o 
   9   5   4      102.83       91.09      7.91 o 
 -10   6   4      111.47      117.40      7.14 o 
  -9   6   4        2.02        4.38      3.44 o 
  -8   6   4      229.82      232.70      8.09 o 
  -7   6   4      992.96     1016.55     17.19 o 
  -6   6   4      273.32      288.68      7.75 o 
  -5   6   4       78.73       84.54      3.77 o 
  -4   6   4      126.19      146.86      5.56 o 
  -3   6   4      712.80      677.74     15.08 o 
  -2   6   4     1207.90     1156.57     13.37 o 
  -1   6   4      197.26      176.03      4.05 o 
   0   6   4      743.98      777.95     13.55 o 
   1   6   4     2270.93     2314.96     24.26 o 
   2   6   4     3243.61     3132.41     31.30 o 
   3   6   4     1564.60     1550.02     18.67 o 
   4   6   4       57.74       51.55      5.36 o 
   5   6   4       25.11       22.90      4.07 o 
   6   6   4      262.62      274.18      6.47 o 
   7   6   4      143.56      154.18      6.27 o 
   8   6   4       62.43       61.21      4.95 o 
  -9   7   4      566.26      551.66     13.51 o 
  -8   7   4      307.73      318.86      9.57 o 
  -7   7   4       44.98       40.09      5.47 o 
  -6   7   4      441.26      447.31      8.43 o 
  -5   7   4      688.26      675.80     10.41 o 
  -4   7   4     1703.45     1799.13     19.87 o 
  -3   7   4      906.21      917.05     12.07 o 
  -2   7   4      134.76      185.27      7.41 o 
  -1   7   4     1196.29     1199.51     13.72 o 
   0   7   4     4510.94     4329.88     64.68 o 
   1   7   4     1659.90     1627.67     22.93 o 
   2   7   4       56.16       56.23      3.60 o 
   3   7   4      584.14      601.66     10.47 o 
   4   7   4      694.27      679.19     11.66 o 
   5   7   4       89.69       88.70      4.75 o 
   6   7   4        1.87        0.28      2.88 o 
   7   7   4       16.82       14.32      3.01 o 
   8   7   4      212.73      204.47     13.69 o 
  -9   8   4        9.42       13.26      4.18 o 
  -8   8   4      309.77      299.51     22.15 o 
  -7   8   4      669.90      658.37     13.90 o 
  -6   8   4     1140.03     1145.79     15.17 o 
  -5   8   4      280.02      255.25      6.46 o 
  -4   8   4       40.22       47.05      5.44 o 
  -3   8   4      637.45      615.77      9.74 o 
  -2   8   4     1276.54     1226.51     14.78 o 
  -1   8   4      150.51      163.91     11.45 o 
   0   8   4        2.95        1.80      3.04 o 
   1   8   4      840.46      852.20     16.46 o 
   2   8   4     1197.92     1198.10     28.08 o 
   3   8   4      221.67      202.82      6.30 o 
   4   8   4       31.97       30.92      3.49 o 
   5   8   4       70.04       76.24      5.76 o 
   6   8   4      119.77      117.82      5.71 o 
   7   8   4       30.99       31.69      4.11 o 
  -9   9   4      517.29      537.83     13.93 o 
  -8   9   4      233.30      231.26      8.96 o 
  -7   9   4      199.93      178.22      7.38 o 
  -6   9   4       69.88       67.09     13.10 o 
  -5   9   4      324.64      345.06      7.76 o 
  -4   9   4      535.82      535.52      9.59 o 
  -3   9   4       54.63       57.21      6.02 o 
  -2   9   4      362.35      396.77     12.29 o 
  -1   9   4      379.71      369.66      9.94 o 
   0   9   4     2853.87     2799.46     35.94 o 
   1   9   4      618.04      571.87     12.47 o 
   2   9   4       39.99       42.39      7.78 o 
   3   9   4      977.29      970.20     20.93 o 
   4   9   4      332.59      341.45     10.40 o 
   5   9   4      507.46      499.25     10.69 o 
   6   9   4       46.54       56.27     10.76 o 
   7   9   4       25.17       24.03      5.13 o 
  -8  10   4       40.80       42.43      5.05 o 
  -7  10   4      129.40      131.06      6.95 o 
  -6  10   4      729.89      700.79     14.47 o 
  -5  10   4        5.70       10.25      3.02 o 
  -4  10   4       34.05       31.07      3.75 o 
  -3  10   4        1.02        0.45      2.31 o 
  -2  10   4      126.30      112.65      7.18 o 
  -1  10   4       79.27       70.63      7.58 o 
   0  10   4      313.36      295.44      9.20 o 
   1  10   4       37.24       37.38      7.20 o 
   2  10   4      163.46      151.80      9.41 o 
   3  10   4      129.66      116.30      6.75 o 
   4  10   4       18.21        5.82      3.86 o 
   5  10   4       31.20       22.95      5.01 o 
   6  10   4      133.13      127.31      7.70 o 
  -7  11   4        8.18        4.13      3.89 o 
  -6  11   4      349.57      342.73     17.57 o 
  -5  11   4      561.47      588.83     13.75 o 
  -4  11   4      647.55      684.86     11.77 o 
  -3  11   4      389.79      406.22     11.55 o 
  -2  11   4       30.68       30.52      4.39 o 
  -1  11   4      907.98      918.68     17.51 o 
   0  11   4      315.49      331.38     10.94 o 
   1  11   4      775.71      784.13     16.16 o 
   2  11   4       12.33       17.62      4.05 o 
   3  11   4      380.86      368.54     11.32 o 
   4  11   4      321.83      317.32     11.16 o 
   5  11   4      222.32      209.27      9.21 o 
   6  11   4       37.19       45.65      5.86 o 
  -6  12   4        0.15        0.00      3.90 o 
  -5  12   4        4.32        1.84      3.97 o 
  -4  12   4       30.70       30.41      5.27 o 
  -3  12   4        0.36        1.08      4.02 o 
  -2  12   4       28.49       27.13      4.54 o 
  -1  12   4        2.16        4.48      3.64 o 
   0  12   4       48.13       45.08     11.33 o 
   1  12   4        3.16        0.00      3.83 o 
   2  12   4        1.74        3.55      9.24 o 
   3  12   4      103.18       94.87      7.02 o 
   4  12   4      108.93      102.89     10.68 o 
   5  12   4       15.57        8.38      4.59 o 
  -5  13   4      548.60      541.57     19.58 o 
  -4  13   4      507.47      499.88     13.79 o 
  -3  13   4      186.46      182.07      9.00 o 
  -2  13   4      120.61      121.26      7.45 o 
  -1  13   4      706.44      709.21     21.48 o 
   0  13   4      827.92      769.35     16.94 o 
   1  13   4      417.14      426.41     15.19 o 
   2  13   4       44.56       44.65     10.85 o 
   3  13   4      245.56      243.45     10.50 o 
   4  13   4      409.98      406.53     13.30 o 
  -4  14   4        3.43        1.67      4.51 o 
  -3  14   4        0.13        0.00      4.97 o 
  -2  14   4       38.23       45.70     12.79 o 
  -1  14   4       14.32        8.67      4.51 o 
   0  14   4       13.59       16.16      4.82 o 
   1  14   4        8.67       14.96      4.99 o 
   2  14   4       50.75       46.39      6.01 o 
 -10   1   5      442.47      473.15     12.40 o 
  -9   1   5      796.75      785.10     12.28 o 
  -8   1   5       51.64       49.16      2.97 o 
  -7   1   5      185.60      159.24      4.50 o 
  -6   1   5     1865.97     1865.02     17.52 o 
  -5   1   5     1741.20     1904.46     17.47 o 
  -4   1   5       39.88       55.80      2.41 o 
  -3   1   5     3038.43     3147.94     25.55 o 
  -2   1   5     7104.41     7268.90    108.43 o 
  -1   1   5     4898.15     4675.72     32.14 o 
   0   1   5      246.14      227.96      3.26 o 
   1   1   5       86.61       80.29      2.56 o 
   2   1   5     4208.72     4253.19     36.31 o 
   3   1   5     1475.72     1489.98     22.88 o 
   4   1   5      447.42      453.93      9.04 o 
   5   1   5        6.02        9.12      3.74 o 
   6   1   5      929.30      941.96     19.57 o 
   7   1   5     1079.96     1059.78     21.87 o 
   8   1   5      383.55      395.77     15.89 o 
 -10   2   5        7.74        6.00      3.46 o 
  -9   2   5        1.10        3.12      3.39 o 
  -8   2   5        6.69        4.59      2.23 o 
  -7   2   5       98.51       99.96      3.62 o 
  -6   2   5        0.30        0.51      1.56 o 
  -5   2   5      183.89      212.94      4.51 o 
  -4   2   5       50.25       66.10      2.68 o 
  -3   2   5       22.81       25.58      1.90 o 
  -2   2   5       18.78       21.68      1.97 o 
  -1   2   5      318.71      286.47      5.19 o 
   0   2   5      161.51      130.38      3.23 o 
   1   2   5      145.55      137.72      3.24 o 
   2   2   5      413.51      427.14      6.15 o 
   3   2   5       84.54       91.96      3.10 o 
   4   2   5       11.41        8.24      2.24 o 
   5   2   5        0.71        0.00      6.12 o 
   6   2   5      186.09      185.16      9.98 o 
   7   2   5       31.13       27.86      5.67 o 
   8   2   5       33.60       23.36      6.07 o 
 -10   3   5      303.80      306.21      9.96 o 
  -9   3   5       48.30       54.35      4.70 o 
  -8   3   5        7.16        8.53      2.55 o 
  -7   3   5     1470.08     1438.74     17.12 o 
  -6   3   5      669.69      672.41      8.83 o 
  -5   3   5     1270.38     1365.90     13.81 o 
  -4   3   5      642.99      756.00      8.99 o 
  -3   3   5     2585.18     2654.31     22.37 o 
  -2   3   5     2674.35     2653.42     20.70 o 
  -1   3   5     1364.05     1350.72     11.81 o 
   0   3   5     1710.19     1795.06     16.68 o 
   1   3   5      111.35      101.03      3.25 o 
   2   3   5      548.40      532.32      8.31 o 
   3   3   5      909.17      908.87      9.59 o 
   4   3   5       69.77       78.55      3.61 o 
   5   3   5        2.38        3.37      2.26 o 
   6   3   5      431.08      434.41     12.93 o 
   7   3   5     1106.21     1113.22     22.79 o 
   8   3   5      296.97      313.05     12.33 o 
 -10   4   5        0.29        0.00      3.81 o 
  -9   4   5      238.36      228.58      8.36 o 
  -8   4   5      712.30      699.72     11.17 o 
  -7   4   5       79.63       79.30      3.90 o 
  -6   4   5      162.01      171.30      5.01 o 
  -5   4   5       21.88       21.25      2.40 o 
  -4   4   5      832.94      827.03      9.70 o 
  -3   4   5     1053.96     1050.05     11.11 o 
  -2   4   5       14.40       16.12      1.69 o 
  -1   4   5      140.26      153.07      3.80 o 
   0   4   5        2.88        9.49      1.71 o 
   1   4   5     1059.37     1065.04     11.69 o 
   2   4   5        6.81       16.04      6.97 o 
   3   4   5      266.68      282.10      6.02 o 
   4   4   5      138.76      146.03      4.69 o 
   5   4   5      424.74      418.89      8.95 o 
   6   4   5      303.59      285.47     15.50 o 
   7   4   5        1.73        0.00      4.33 o 
   8   4   5       62.02       50.70      6.70 o 
 -10   5   5      339.43      344.29     11.18 o 
  -9   5   5       81.44       89.68      9.72 o 
  -8   5   5        5.27        4.82      3.13 o 
  -7   5   5      360.79      333.72      7.29 o 
  -6   5   5      517.16      494.38      8.69 o 
  -5   5   5      672.28      694.68     11.30 o 
  -4   5   5        4.00        0.00      1.84 o 
  -3   5   5      454.31      403.12     14.98 o 
  -2   5   5     2309.50     2375.58     20.58 o 
  -1   5   5     1387.02     1409.55     16.69 o 
   0   5   5      471.51      464.87      7.00 o 
   1   5   5      251.91      268.71      5.36 o 
   2   5   5      455.30      492.31      7.36 o 
   3   5   5      924.97      917.84     14.89 o 
   4   5   5      502.94      491.05      9.69 o 
   5   5   5       12.18        8.62      2.60 o 
   6   5   5      324.36      319.71      7.25 o 
   7   5   5      500.71      508.71     16.82 o 
   8   5   5      581.09      544.42     24.58 o 
  -9   6   5      122.75      130.00      7.01 o 
  -8   6   5      401.46      417.71     10.83 o 
  -7   6   5      354.47      342.71      8.88 o 
  -6   6   5       12.43       13.28      2.51 o 
  -5   6   5      178.31      188.02      5.37 o 
  -4   6   5     2036.98     2076.15     22.06 o 
  -3   6   5     1321.36     1360.20     15.77 o 
  -2   6   5        1.22        0.23      2.54 o 
  -1   6   5      336.79      318.65      8.65 o 
   0   6   5     1770.95     1775.52     20.24 o 
   1   6   5      776.46      784.79     11.86 o 
   2   6   5       35.54       37.31      3.32 o 
   3   6   5       76.32       76.08      4.39 o 
   4   6   5      451.11      457.96      9.55 o 
   5   6   5      424.01      427.95      8.20 o 
   6   6   5       64.15       66.79      4.06 o 
   7   6   5        0.85        0.00      3.38 o 
  -9   7   5       94.78       88.81      6.42 o 
  -8   7   5       19.05       17.37      3.65 o 
  -7   7   5      151.12      150.39      9.48 o 
  -6   7   5      204.45      203.81      5.95 o 
  -5   7   5      148.17      153.00      5.10 o 
  -4   7   5        7.93        7.86      2.42 o 
  -3   7   5      718.08      748.17     10.80 o 
  -2   7   5     2402.59     2396.29     32.09 o 
  -1   7   5      673.51      667.93     13.90 o 
   0   7   5      332.30      345.27      9.37 o 
   1   7   5      266.74      249.02      6.67 o 
   2   7   5      660.85      680.62     16.35 o 
   3   7   5      555.65      548.74     16.48 o 
   4   7   5       51.17       48.58      4.11 o 
   5   7   5       17.66       19.32      3.66 o 
   6   7   5      217.58      220.50      9.21 o 
   7   7   5      265.95      259.48      8.52 o 
  -9   8   5      135.76      140.94      7.60 o 
  -8   8   5      360.46      371.63     10.92 o 
  -7   8   5      303.59      291.16      9.08 o 
  -6   8   5       68.41       69.11      5.85 o 
  -5   8   5       67.32       64.59      3.90 o 
  -4   8   5     2010.62     2000.59     22.29 o 
  -3   8   5     1341.46     1407.59     22.51 o 
  -2   8   5       65.62       57.05      8.64 o 
  -1   8   5      222.93      199.79      7.60 o 
   0   8   5     1806.49     1832.41     26.74 o 
   1   8   5     1705.28     1716.38     38.11 o 
   2   8   5      396.41      394.89     11.20 o 
   3   8   5        0.52        0.00      2.72 o 
   4   8   5      178.81      183.09      7.76 o 
   5   8   5      519.85      524.61     16.45 o 
   6   8   5      198.53      191.20      7.16 o 
   7   8   5       41.03       37.63      4.69 o 
  -8   9   5       42.51       35.01      4.73 o 
  -7   9   5       47.89       51.06      5.00 o 
  -6   9   5      673.59      622.85     11.11 o 
  -5   9   5      272.23      292.33     17.29 o 
  -4   9   5       25.96       21.66      4.08 o 
  -3   9   5       72.18       91.17      6.72 o 
  -2   9   5      467.14      452.83     12.91 o 
  -1   9   5     1435.00     1368.92     29.76 o 
   0   9   5        0.13        2.63      3.25 o 
   1   9   5       76.32       98.69      6.07 o 
   2   9   5      229.92      232.12     11.33 o 
   3   9   5      166.12      180.47      8.37 o 
   4   9   5        0.98        0.00      3.01 o 
   5   9   5        4.87        1.41      3.80 o 
   6   9   5      119.17      107.74      6.07 o 
  -7  10   5       40.85       33.50      4.59 o 
  -6  10   5       84.04       83.58      4.93 o 
  -5  10   5      205.55      220.39      8.96 o 
  -4  10   5      446.83      449.75     12.47 o 
  -3  10   5      374.60      372.19     12.53 o 
  -2  10   5       37.57       40.17      4.68 o 
  -1  10   5      505.10      499.82     12.56 o 
   0  10   5      197.63      190.37      8.05 o 
   1  10   5      647.41      648.09     14.71 o 
   2  10   5      136.63      155.98      9.53 o 
   3  10   5      159.35      148.84      7.99 o 
   4  10   5      231.07      240.39      9.66 o 
   5  10   5      457.44      468.95     13.66 o 
  -7  11   5        3.00        4.70      3.89 o 
  -6  11   5       21.26       31.49      6.67 o 
  -5  11   5       14.09        8.30      4.16 o 
  -4  11   5       11.93       11.00      4.21 o 
  -3  11   5       22.60       14.92      4.19 o 
  -2  11   5        5.72        0.00      3.43 o 
  -1  11   5       20.36       19.71      4.24 o 
   0  11   5        2.34        1.75      3.64 o 
   1  11   5       14.06        8.44      3.99 o 
   2  11   5        6.65        5.21      4.22 o 
   3  11   5        4.81       10.15      5.40 o 
   4  11   5       33.44       25.48      5.45 o 
   5  11   5       53.93       40.07      7.42 o 
  -6  12   5        0.14        0.00      5.57 o 
  -5  12   5      290.63      300.92     11.05 o 
  -4  12   5      688.93      739.81     16.95 o 
  -3  12   5      712.32      721.04     16.74 o 
  -2  12   5      108.38      113.27      7.21 o 
  -1  12   5      157.04      146.02     11.52 o 
   0  12   5      608.51      600.27     14.92 o 
   1  12   5      562.07      548.77     14.43 o 
   2  12   5      145.29      134.84      8.22 o 
   3  12   5        0.74        2.04      4.28 o 
   4  12   5      227.21      228.81     10.37 o 
  -4  13   5       16.23       12.02      4.97 o 
  -3  13   5       13.92       27.31      6.62 o 
  -2  13   5        0.00        0.00      3.86 o 
  -1  13   5       16.18       16.11      5.24 o 
   0  13   5       12.67        6.98      9.34 o 
   1  13   5       20.28       19.17     11.33 o 
   2  13   5       10.96        5.95      4.68 o 
  -1  14   5      250.48      237.17     13.22 o 
 -10   0   6      810.17      839.93     24.58 o 
  -9   0   6     1485.62     1466.55     34.80 o 
  -8   0   6      130.10      117.02      6.02 o 
  -7   0   6        9.97       19.05      3.31 o 
  -6   0   6     1351.06     1407.82     28.80 o 
  -5   0   6     1687.17     1605.83     22.47 o 
  -4   0   6      374.97      356.33      8.40 o 
  -3   0   6     1852.88     1785.56     37.63 o 
  -2   0   6     4680.36     4260.34     47.43 o 
  -1   0   6     5364.43     5402.09     78.78 o 
   0   0   6      582.52      603.43     12.17 o 
   1   0   6       90.63       77.66      4.97 o 
   2   0   6     2260.34     2207.75     50.73 o 
   3   0   6     1015.81     1025.97     25.63 o 
   4   0   6      462.82      510.32     18.82 o 
   5   0   6       14.10       23.28      6.67 o 
   6   0   6      325.98      316.89     16.51 o 
 -10   1   6        1.80        3.53      3.79 o 
  -9   1   6        0.81        1.78      2.72 o 
  -8   1   6       21.47       25.10      3.71 o 
  -7   1   6      166.81      168.57      4.71 o 
  -6   1   6        2.21        3.06      1.82 o 
  -5   1   6      203.81      213.13      4.83 o 
  -4   1   6      212.35      211.23      4.58 o 
  -3   1   6        0.16        0.40      1.53 o 
  -2   1   6      148.03      148.70      3.68 o 
  -1   1   6       36.39       42.43      2.02 o 
   0   1   6       29.57       43.66      2.35 o 
   1   1   6      173.42      197.13      4.91 o 
   2   1   6      182.56      180.59      5.89 o 
   3   1   6       50.81       44.79      4.93 o 
   4   1   6      140.08      137.76      5.69 o 
   5   1   6        1.20        0.00      3.65 o 
   6   1   6       55.21       65.55     18.50 o 
   7   1   6        6.17        0.84      5.21 o 
 -10   2   6      490.73      478.68     12.81 o 
  -9   2   6      769.05      774.04     12.58 o 
  -8   2   6      250.67      234.68      5.66 o 
  -7   2   6     1061.15     1090.07     12.78 o 
  -6   2   6     1037.51     1053.40     12.20 o 
  -5   2   6     2447.66     2347.26     21.30 o 
  -4   2   6      533.95      476.45      7.08 o 
  -3   2   6      858.39      846.81     12.57 o 
  -2   2   6     4755.91     4546.20     35.62 o 
  -1   2   6     4162.46     4233.37     30.89 o 
   0   2   6     1030.43     1083.16     10.68 o 
   1   2   6       21.96       18.44      1.99 o 
   2   2   6      544.68      550.68      8.46 o 
   3   2   6     1363.26     1375.22     19.14 o 
   4   2   6      323.36      344.08      8.51 o 
   5   2   6       37.24       31.44      5.01 o 
   6   2   6       73.11       71.11      6.75 o 
   7   2   6      892.94      891.74     21.02 o 
 -10   3   6        0.01        0.00      3.39 o 
  -9   3   6        1.98        2.32      3.19 o 
  -8   3   6      366.35      362.74      8.01 o 
  -7   3   6        1.87        1.46      2.01 o 
  -6   3   6       28.38       29.14      2.59 o 
  -5   3   6       15.85       14.40      2.03 o 
  -4   3   6      120.21      109.96      3.55 o 
  -3   3   6      293.67      277.44      5.13 o 
  -2   3   6        7.26        5.95      1.76 o 
  -1   3   6        0.43        0.00      1.67 o 
   0   3   6      457.12      444.80      6.22 o 
   1   3   6        7.34        7.68      1.77 o 
   2   3   6      268.37      270.28      5.27 o 
   3   3   6       46.82       53.30      4.21 o 
   4   3   6       22.70       21.60      3.60 o 
   5   3   6       16.62       16.03      4.40 o 
   6   3   6      150.23      136.04      8.47 o 
   7   3   6       60.16       39.70      6.51 o 
  -9   4   6      430.81      404.39     14.62 o 
  -8   4   6       23.58       25.00      3.26 o 
  -7   4   6      133.38      143.55      5.15 o 
  -6   4   6     1312.91     1361.91     16.88 o 
  -5   4   6      485.63      472.53      7.47 o 
  -4   4   6      406.35      364.43      6.30 o 
  -3   4   6      301.44      310.50      5.55 o 
  -2   4   6     2383.78     2352.89     25.10 o 
  -1   4   6      996.07      979.09     11.36 o 
   0   4   6      708.65      685.56      9.17 o 
   1   4   6        5.84       10.52      2.11 o 
   2   4   6      492.99      463.82     13.71 o 
   3   4   6      310.87      329.93      6.86 o 
   4   4   6      309.23      321.83      8.57 o 
   5   4   6       54.89       63.65      4.84 o 
   6   4   6      340.89      330.29     12.07 o 
   7   4   6      311.63      333.41     13.80 o 
  -9   5   6      164.56      170.62      7.84 o 
  -8   5   6      563.70      553.50     10.33 o 
  -7   5   6      852.44      845.64     12.76 o 
  -6   5   6      114.61      106.27      4.60 o 
  -5   5   6       10.98       19.01      3.01 o 
  -4   5   6      570.71      584.47      8.34 o 
  -3   5   6     1902.78     1843.25     21.44 o 
  -2   5   6      158.32      164.24      5.46 o 
  -1   5   6      162.08      169.92      4.54 o 
   0   5   6      209.11      218.42      5.16 o 
   1   5   6      967.41      913.50     11.32 o 
   2   5   6        6.04        8.61      2.85 o 
   3   5   6       52.84       42.71      4.36 o 
   4   5   6      234.10      227.07      6.25 o 
   5   5   6      280.67      287.75     10.44 o 
   6   5   6      267.58      270.18     11.18 o 
   7   5   6       38.35       32.41      6.09 o 
  -9   6   6      253.49      257.17      9.40 o 
  -8   6   6      166.05      156.64     13.87 o 
  -7   6   6       51.56       63.66      4.04 o 
  -6   6   6      432.04      436.64     12.79 o 
  -5   6   6      417.80      418.31      8.24 o 
  -4   6   6       30.81       31.03      4.03 o 
  -3   6   6      448.34      472.58     11.46 o 
  -2   6   6     1866.07     1886.76     27.06 o 
  -1   6   6      977.43      935.77     16.69 o 
   0   6   6      898.55      898.10     13.29 o 
   1   6   6      142.83      131.86      5.30 o 
   2   6   6      208.65      219.91      8.79 o 
   3   6   6      618.29      592.74     11.27 o 
   4   6   6      340.32      354.43      7.79 o 
   5   6   6        2.05        2.68      2.76 o 
   6   6   6      138.91      137.71      8.68 o 
  -8   7   6      355.46      369.76     10.70 o 
  -7   7   6      520.36      512.17      9.95 o 
  -6   7   6        0.38        0.14      2.40 o 
  -5   7   6       83.44      103.97      6.27 o 
  -4   7   6     1818.33     1824.63     32.62 o 
  -3   7   6     1792.10     1742.28     26.25 o 
  -2   7   6      219.33      209.89     17.16 o 
  -1   7   6      133.34      163.95      7.25 o 
   0   7   6     1044.76     1050.65     30.94 o 
   1   7   6     1556.20     1600.15     20.28 o 
   2   7   6      277.15      287.67     10.14 o 
   3   7   6        0.16        0.00      3.38 o 
   4   7   6       28.44       24.13      3.84 o 
   5   7   6      364.43      366.50      8.34 o 
   6   7   6      164.60      167.79      7.63 o 
  -8   8   6       28.31       17.54      4.13 o 
  -7   8   6       62.24       65.59      4.43 o 
  -6   8   6      503.75      512.45     12.97 o 
  -5   8   6      408.69      417.74     11.71 o 
  -4   8   6       36.29       38.67      4.69 o 
  -3   8   6      202.48      215.61     25.27 o 
  -2   8   6      985.25      974.11     18.11 o 
  -1   8   6     1731.48     1647.88     25.46 o 
   0   8   6       71.93       73.14      5.77 o 
   1   8   6      114.73      107.72      6.45 o 
   2   8   6      172.65      192.46      8.81 o 
   3   8   6      437.50      430.17     10.16 o 
   4   8   6       52.26       51.24      4.78 o 
   5   8   6        0.03        0.00      3.60 o 
   6   8   6       79.72       69.42      4.83 o 
  -7   9   6      456.46      461.41     17.81 o 
  -6   9   6        7.45        9.53      4.00 o 
  -5   9   6       59.00       61.01      5.75 o 
  -4   9   6      493.84      542.00     13.68 o 
  -3   9   6      963.36      969.09     18.76 o 
  -2   9   6      175.97      169.90      7.83 o 
  -1   9   6      393.76      399.37     11.39 o 
   0   9   6      226.89      229.33     10.25 o 
   1   9   6      784.68      773.55     19.70 o 
   2   9   6      193.18      204.27      9.00 o 
   3   9   6        0.54        3.00      4.22 o 
   4   9   6      224.33      226.15      8.30 o 
   5   9   6      218.26      225.69      8.42 o 
  -7  10   6        1.15        0.00      5.95 o 
  -6  10   6       31.69       40.53      5.62 o 
  -5  10   6      271.49      258.93     14.06 o 
  -4  10   6        5.44        0.93      4.21 o 
  -3  10   6        1.19        4.25      3.73 o 
  -2  10   6        7.65        6.74      7.61 o 
  -1  10   6      167.20      159.70      8.01 o 
   0  10   6       12.01        8.21      3.94 o 
   1  10   6        7.64        5.22      6.36 o 
   2  10   6       14.50       13.04      4.61 o 
   3  10   6       32.49       36.36      5.68 o 
   4  10   6       35.62       26.33      5.63 o 
  -6  11   6      102.26       94.67      8.40 o 
  -5  11   6      121.68      131.27      7.92 o 
  -4  11   6      763.50      787.97     17.94 o 
  -3  11   6      769.35      799.37     20.35 o 
  -2  11   6      184.51      179.03      8.61 o 
  -1  11   6        3.05        2.41      4.30 o 
   0  11   6      572.41      556.27     19.85 o 
   1  11   6      317.59      349.34     11.80 o 
   2  11   6      253.76      267.41     10.64 o 
   3  11   6        0.09        1.95      4.31 o 
  -4  12   6        9.48        4.43      4.42 o 
  -3  12   6       20.44       13.80      5.12 o 
  -2  12   6        8.57        0.65      4.07 o 
  -1  12   6       13.56        9.91      8.42 o 
   0  12   6       17.56        8.42      4.53 o 
   1  12   6       10.60       10.92      6.17 o 
   2  12   6        2.18        0.00      4.48 o 
  -1  13   6       81.84       86.31      7.31 o 
  -9   1   7      567.06      573.35      9.64 o 
  -8   1   7      536.58      528.93      8.97 o 
  -7   1   7      505.06      499.67     12.12 o 
  -6   1   7     1102.56     1094.65     13.03 o 
  -5   1   7     2151.60     2156.02     20.56 o 
  -4   1   7      735.53      733.65      9.56 o 
  -3   1   7      106.61      122.40      4.62 o 
  -2   1   7      700.33      701.85     10.81 o 
  -1   1   7      640.75      615.21     13.33 o 
   0   1   7      473.09      520.57     24.77 o 
   1   1   7       61.30       64.58      3.63 o 
   2   1   7      108.65      122.60      4.60 o 
   3   1   7     1603.85     1617.48     39.67 o 
   4   1   7     1054.92     1077.03     21.53 o 
   5   1   7      245.04      239.15     10.40 o 
   6   1   7        5.14        9.37      5.00 o 
  -9   2   7        8.79        2.66      2.92 o 
  -8   2   7       53.15       47.50      3.41 o 
  -7   2   7       15.80        9.09      2.43 o 
  -6   2   7       43.30       38.47      3.00 o 
  -5   2   7       47.91       55.71      3.45 o 
  -4   2   7      143.90      149.35      4.27 o 
  -3   2   7       87.60       88.48      4.16 o 
  -2   2   7       64.82       52.66      3.46 o 
  -1   2   7       17.83       16.30      2.29 o 
   0   2   7        3.33        0.00      2.20 o 
   1   2   7        7.47        7.91      2.40 o 
   2   2   7      177.44      180.40      5.33 o 
   3   2   7       98.57       96.17      6.67 o 
   4   2   7       39.02       26.81      5.45 o 
   5   2   7        1.31        0.32      4.30 o 
   6   2   7        8.62        3.87      4.88 o 
  -9   3   7      392.59      378.94      9.01 o 
  -8   3   7       48.44       52.33      4.12 o 
  -7   3   7      113.22      110.49      4.39 o 
  -6   3   7     1792.87     1802.65     18.52 o 
  -5   3   7     1101.79     1114.97     13.08 o 
  -4   3   7      286.74      292.72      7.29 o 
  -3   3   7       38.28       41.82      4.61 o 
  -2   3   7      454.28      456.92      8.73 o 
  -1   3   7      264.19      275.93      5.75 o 
   0   3   7       86.43       92.38      3.38 o 
   1   3   7      224.93      239.07      5.92 o 
   2   3   7       74.90       81.04      3.93 o 
   3   3   7      551.25      598.97     11.74 o 
   4   3   7      931.24      919.69     19.82 o 
   5   3   7      204.47      196.06      9.71 o 
   6   3   7        9.22        3.00      4.89 o 
  -9   4   7        0.54        0.00      2.84 o 
  -8   4   7      337.62      333.93      9.98 o 
  -7   4   7      593.06      590.16     11.09 o 
  -6   4   7       90.41      101.23      4.18 o 
  -5   4   7        7.74        5.47      2.22 o 
  -4   4   7      177.58      181.44      5.99 o 
  -3   4   7      215.05      201.46      8.17 o 
  -2   4   7       46.17       40.16      3.43 o 
  -1   4   7        5.83        5.49      2.05 o 
   0   4   7       57.16       69.11      3.28 o 
   1   4   7       17.70       12.01      2.19 o 
   2   4   7      261.12      264.43      7.76 o 
   3   4   7       47.40       50.54      4.85 o 
   4   4   7       82.51       84.54      7.63 o 
   5   4   7      177.42      166.05      9.13 o 
   6   4   7      174.68      157.97     10.20 o 
  -8   5   7       27.53       31.41      3.69 o 
  -7   5   7       79.71       75.84      4.54 o 
  -6   5   7     1011.03      998.07     14.36 o 
  -5   5   7      488.12      493.78     10.12 o 
  -4   5   7      473.39      494.41      9.93 o 
  -3   5   7       11.77        8.37      2.78 o 
  -2   5   7      231.73      245.10      6.78 o 
  -1   5   7       79.41       90.13      5.61 o 
   0   5   7      208.90      224.60      5.64 o 
   1   5   7       71.91       61.38      3.23 o 
   2   5   7      222.84      237.77      7.60 o 
   3   5   7      456.48      473.23     10.84 o 
   4   5   7      502.71      491.62     11.40 o 
   5   5   7      257.46      229.86     10.56 o 
   6   5   7       18.71       15.89      5.40 o 
  -8   6   7      224.53      233.77      7.28 o 
  -7   6   7      641.32      637.70     11.53 o 
  -6   6   7       79.09       83.78      6.26 o 
  -5   6   7       34.02       42.50      6.91 o 
  -4   6   7      416.45      411.47     23.98 o 
  -3   6   7      832.58      841.59     17.71 o 
  -2   6   7       87.01      103.39      5.62 o 
  -1   6   7       52.67       44.47      6.24 o 
   0   6   7       16.47       11.29      2.66 o 
   1   6   7      512.12      532.79      8.95 o 
   2   6   7      270.55      277.78      7.99 o 
   3   6   7       49.78       49.03      5.52 o 
   4   6   7        6.13        7.71      3.88 o 
   5   6   7      236.40      236.11     12.12 o 
  -7   7   7       13.14       14.23      4.03 o 
  -6   7   7      341.82      343.02     10.79 o 
  -5   7   7      425.58      459.61     14.18 o 
  -4   7   7       95.53      104.70      6.70 o 
  -3   7   7        2.92        2.51      3.31 o 
  -2   7   7       90.62       84.65      5.80 o 
  -1   7   7      675.26      652.02     14.32 o 
   0   7   7       43.33       35.78      4.77 o 
   1   7   7        9.89       15.89      3.68 o 
   2   7   7       94.64      100.16      5.76 o 
   3   7   7      391.23      390.73     17.66 o 
   4   7   7      247.19      233.65      8.50 o 
   5   7   7       26.12       21.39      4.47 o 
  -7   8   7      377.85      394.50     12.20 o 
  -6   8   7       74.80       82.41      9.65 o 
  -5   8   7      292.46      279.93     10.07 o 
  -4   8   7      497.75      482.21     14.18 o 
  -3   8   7      711.11      705.23     15.74 o 
  -2   8   7      286.68      296.75     10.08 o 
  -1   8   7       57.99       56.16      5.51 o 
   0   8   7       13.46       15.98      4.07 o 
   1   8   7      393.69      387.63     11.65 o 
   2   8   7      579.69      595.73     12.29 o 
   3   8   7      215.70      198.78     18.66 o 
   4   8   7        9.23       13.50      4.17 o 
  -6   9   7      139.20      151.86      8.13 o 
  -5   9   7      426.77      433.40     12.74 o 
  -4   9   7      133.02      137.48      7.76 o 
  -3   9   7       22.02       23.26      4.75 o 
  -2   9   7       51.50       54.08      5.43 o 
  -1   9   7      142.12      149.67     14.93 o 
   0   9   7      231.84      219.33      9.35 o 
   1   9   7       30.46       24.89      6.02 o 
   2   9   7       34.56       32.50      5.49 o 
   3   9   7      141.76      141.70      7.17 o 
  -5  10   7        3.53        8.17      4.62 o 
  -4  10   7      243.33      247.46     11.02 o 
  -3  10   7      223.61      227.77     10.78 o 
  -2  10   7       46.91       49.07      5.76 o 
  -1  10   7       11.63       10.77      4.64 o 
   0  10   7       41.50       41.65      9.72 o 
   1  10   7       53.54       58.69     14.33 o 
   2  10   7      169.47      161.89      9.04 o 
  -4  11   7       11.58       12.37      4.68 o 
  -3  11   7        9.63        5.45      4.60 o 
  -2  11   7       44.80       35.38      5.46 o 
  -1  11   7        2.86        0.00      3.91 o 
   0  11   7        1.03        0.00      4.30 o 
   1  11   7       29.00       25.49      6.00 o 
  -8   0   8      847.28      823.42     17.06 o 
  -7   0   8      103.18       94.97      4.92 o 
  -6   0   8       79.14      103.64      8.35 o 
  -5   0   8      524.39      514.36     11.97 o 
  -4   0   8      969.05      937.03     26.83 o 
  -3   0   8      670.39      684.70     22.03 o 
  -2   0   8       18.43       15.84      5.28 o 
  -1   0   8      294.53      308.39     13.92 o 
   0   0   8     1494.70     1561.35     34.85 o 
   1   0   8      244.19      256.58      9.19 o 
   2   0   8        0.20        0.00      3.29 o 
   3   0   8      902.27      909.72     27.89 o 
   4   0   8      476.63      480.42     20.40 o 
   5   0   8      143.32      158.64     13.34 o 
  -8   1   8        0.62        0.45      2.53 o 
  -7   1   8       27.47       31.00      3.17 o 
  -6   1   8      238.59      242.07      6.10 o 
  -5   1   8        0.12        0.00      2.59 o 
  -4   1   8       27.38       25.36      3.31 o 
  -3   1   8      120.83      115.85      9.94 o 
  -2   1   8        3.34        2.07      3.25 o 
  -1   1   8       49.57       50.77     11.98 o 
   0   1   8        2.66        3.19      4.94 o 
   1   1   8       25.97       29.34      3.30 o 
   2   1   8       57.54       55.82      4.86 o 
   3   1   8      104.69       82.74      8.50 o 
   4   1   8        2.84        0.61      4.49 o 
   5   1   8        9.21        4.29      4.80 o 
  -8   2   8      121.33      133.80      5.21 o 
  -7   2   8        0.30        0.00      2.41 o 
  -6   2   8      544.14      547.90      9.14 o 
  -5   2   8      493.11      493.01     10.10 o 
  -4   2   8      680.72      648.94     11.49 o 
  -3   2   8      498.48      488.97      9.58 o 
  -2   2   8        1.74        1.87      3.37 o 
  -1   2   8      628.80      670.58     28.42 o 
   0   2   8     1103.34     1104.43     19.92 o 
   1   2   8      522.09      530.77      9.30 o 
   2   2   8       13.55        9.14      4.80 o 
   3   2   8      382.77      375.33     13.51 o 
   4   2   8      670.60      653.13     17.14 o 
   5   2   8      272.85      261.04     11.73 o 
  -8   3   8       16.94       18.93      3.14 o 
  -7   3   8       83.52       83.50      4.29 o 
  -6   3   8        0.61        5.72      2.91 o 
  -5   3   8        7.82        3.24      2.89 o 
  -4   3   8        4.42        2.53      2.64 o 
  -3   3   8        5.44        2.89      2.69 o 
  -2   3   8       66.70       67.86      8.23 o 
  -1   3   8       81.58       88.00      6.82 o 
   0   3   8        9.75        6.02      3.59 o 
   1   3   8       56.78       57.71      4.67 o 
   2   3   8       45.89       56.94      9.10 o 
   3   3   8       55.90       52.68      6.51 o 
   4   3   8        0.07        0.00      4.31 o 
   5   3   8       12.06        9.42      5.19 o 
  -7   4   8        2.48        0.80      3.16 o 
  -6   4   8      189.15      210.98      7.16 o 
  -5   4   8      322.43      320.36      8.41 o 
  -4   4   8      361.00      362.27     10.40 o 
  -3   4   8      423.65      423.72      9.23 o 
  -2   4   8       29.25       26.72      4.04 o 
  -1   4   8      190.14      205.53      8.79 o 
   0   4   8      362.38      364.56      8.82 o 
   1   4   8      314.46      309.28     10.50 o 
   2   4   8        0.02        0.09      3.17 o 
   3   4   8      277.02      273.97      8.74 o 
   4   4   8      304.28      288.06     11.79 o 
  -7   5   8      333.68      325.65     10.94 o 
  -6   5   8      142.53      139.57      7.72 o 
  -5   5   8       78.01       80.83      5.01 o 
  -4   5   8        0.80        0.32      2.78 o 
  -3   5   8       62.22       56.27      4.22 o 
  -2   5   8      414.63      387.44      8.85 o 
  -1   5   8      151.82      151.86      9.19 o 
   0   5   8        0.33        1.57      2.88 o 
   1   5   8      141.55      165.58      6.90 o 
   2   5   8      323.80      295.18      8.86 o 
   3   5   8       32.81       38.66      4.84 o 
   4   5   8        8.95        1.97      3.79 o 
  -7   6   8       10.40       10.14      4.40 o 
  -6   6   8      131.52      140.39      7.88 o 
  -5   6   8      237.81      248.49      9.57 o 
  -4   6   8      281.60      281.31     20.16 o 
  -3   6   8      167.01      185.24      6.76 o 
  -2   6   8        2.94        0.00      2.91 o 
  -1   6   8      377.33      388.77      9.05 o 
   0   6   8       87.71       95.12      4.50 o 
   1   6   8      398.40      394.89     15.14 o 
   2   6   8       43.31       35.08      6.05 o 
   3   6   8      147.44      144.89     15.61 o 
  -6   7   8      130.95      141.40      8.23 o 
  -5   7   8       21.71       13.29      4.49 o 
  -4   7   8        1.10        0.00      3.40 o 
  -3   7   8      400.40      407.73     11.92 o 
  -2   7   8      667.22      647.23     24.96 o 
  -1   7   8       93.81       96.58      6.48 o 
   0   7   8        1.13        4.87      6.79 o 
   1   7   8      329.89      330.46     12.38 o 
   2   7   8      751.31      730.99     18.14 o 
   3   7   8      165.81      165.54      9.83 o 
  -5   8   8      303.47      298.63     11.05 o 
  -4   8   8      216.27      215.48     15.89 o 
  -3   8   8       33.62       35.11      5.03 o 
  -2   8   8       13.64       12.45      4.39 o 
  -1   8   8      120.05      127.38      7.47 o 
   0   8   8      558.11      541.31     14.18 o 
   1   8   8        1.13        1.19      4.43 o 
   2   8   8        5.12        5.51      5.33 o 
  -4   9   8        4.66       14.37      5.02 o 
  -3   9   8       67.07       67.07      6.39 o 
  -2   9   8      302.29      333.58     14.50 o 
  -1   9   8      278.79      252.15     10.37 o 
   0   9   8        3.34        0.00      4.41 o 
   1   9   8      110.02      108.91      8.62 o 
  -6   1   9       35.92       44.83      5.60 o 
  -5   1   9      212.05      225.94     10.16 o 
  -4   1   9      699.37      701.03     47.06 o 
  -3   1   9      479.89      439.19     13.20 o 
  -2   1   9       37.53       33.97      5.19 o 
  -1   1   9      514.37      514.60     13.71 o 
   0   1   9     1049.21     1043.73     27.98 o 
   1   1   9      563.63      563.02     13.72 o 
   2   1   9       58.14       63.04      5.18 o 
   3   1   9       68.31       54.52      6.55 o 
  -6   2   9       18.28       15.05      3.45 o 
  -5   2   9        0.26        0.00      3.70 o 
  -4   2   9        1.92        2.67      3.96 o 
  -3   2   9       27.84       31.22      5.28 o 
  -2   2   9       58.47       49.26     11.54 o 
  -1   2   9        4.73        7.86      4.54 o 
   0   2   9        8.63        4.21      4.30 o 
   1   2   9       11.65       12.02      4.16 o 
   2   2   9       13.94       10.66      3.75 o 
   3   2   9       85.27       78.75      7.06 o 
  -6   3   9        3.07        3.41      3.15 o 
  -5   3   9      225.35      233.53     12.07 o 
  -4   3   9      422.38      423.65     15.91 o 
  -3   3   9      155.84      149.65      8.27 o 
  -2   3   9        0.97        8.32      4.66 o 
  -1   3   9      399.80      440.86     12.90 o 
   0   3   9      677.38      671.27     15.63 o 
   1   3   9      464.00      474.33     12.69 o 
   2   3   9       77.82       71.18      5.63 o 
   3   3   9       46.76       43.99      5.11 o 
  -6   4   9      171.11      174.48      7.20 o 
  -5   4   9      120.65      116.33      9.39 o 
  -4   4   9        8.71        2.71      3.11 o 
  -3   4   9       56.17       57.50      5.98 o 
  -2   4   9      129.57      133.05     11.11 o 
  -1   4   9       38.58       37.72      9.22 o 
   0   4   9       45.95       39.62      5.67 o 
   1   4   9       95.62       90.96     10.46 o 
   2   4   9       31.61       28.55      5.59 o 
  -5   5   9      248.70      233.95      7.95 o 
  -4   5   9      143.40      143.87      6.43 o 
  -3   5   9      210.22      221.16      9.95 o 
  -2   5   9        2.25        0.00      3.99 o 
  -1   5   9      433.26      443.71     13.21 o 
   0   5   9      235.63      260.75     10.11 o 
   1   5   9      305.13      303.21     16.51 o 
   2   5   9       59.98       58.23      5.32 o 
  -4   6   9        4.10        2.43      3.24 o 
  -3   6   9      101.61       97.33      5.73 o 
  -2   6   9      434.20      432.00     17.74 o 
  -1   6   9      170.85      176.11      9.08 o 
   0   6   9       18.84       13.30      7.44 o 
   1   6   9        6.83        6.19      7.78 o 
  -3   7   9       64.24       73.87      6.49 o 
  -2   7   9       16.59       10.79      4.82 o 
  -1   7   9      112.48      139.58     12.91 o 
  -3   0  10      489.93      472.98     20.69 o 
  -2   0  10       86.40      112.46     10.99 o 
  -1   0  10      173.66      174.38     12.43 o 
  -3   1  10        0.41        0.00      4.26 o 
  -2   1  10       48.33       36.69      5.75 o 
  -1   1  10        0.06        4.56      4.43 o 
  -3   2  10      260.42      266.79     11.16 o 
  -2   2  10        8.76        3.79      4.34 o 
  -1   2  10      111.26      103.97      8.66 o 
                                                 
